# Supplementary material for: Nanopore and Illumina Genome Sequencing of Fusarium oxysporum f. sp. lini Strains of Different Virulence
Source: Front Genet. 2021 Jun 17;12:662928. doi: 10.3389/fgene.2021.662928 (PMC8248858; doi:10.3389/fgene.2021.662928)
Supplement: Supplementary Data 1 — Methylation levels of CpG sites in the genome assembly of F. oxysporum f. sp. lini isolate #39. Data derived from Nanopore sequencing data using nanopolish. Sites with at least 20x coverage are presented. [file Data_Sheet_1.ZIP]

Archive with 2 entries (2 files):
- SD1-FO_lini_39_Methylation_frequency-Part_1.csv
- SD1-FO_lini_39_Methylation_frequency-Part_2.csv
