# Supplementary material for: Nanopore and Illumina Genome Sequencing of Fusarium oxysporum f. sp. lini Strains of Different Virulence
Source: Front Genet. 2021 Jun 17;12:662928. doi: 10.3389/fgene.2021.662928 (PMC8248858; doi:10.3389/fgene.2021.662928)
Supplement: Supplementary Data 1 — Methylation levels of CpG sites in the genome assembly of F. oxysporum f. sp. lini isolate #39. Data derived from Nanopore sequencing data using nanopolish. Sites with at least 20x coverage are presented. [file Data_Sheet_1.ZIP › SD1-FO_lini_39_Methylation_frequency-Part_1.csv]

Supplementary Data 1. Methylation levels of CpG sites in the genome assembly of F. oxysporum f. sp. lini isolate #39. Data derived from Nanopore sequencing data using nanopolish. Sites with at least 20x coverage are presented. Part 1.
Chromosome	Start	End	Num_motifs_in_group	Called_sites	Called_sites_methylated	Methylated_frequency	Group_sequence
tig00000001_segment0	27972	28023	12	24	0	0	ACTAGCGAGACGTGGGCTTCGGCGACGCGAGCGAGTGGCGTGCGACGGCGACTGTCCGTCAA
tig00000001_segment0	37915	37961	12	24	0	0	CTGGTCGCGATGTCGTTGGACGCGGACATGCGCGCTCACGCGGCGACACGGCGGGAT
tig00000001_segment0	40168	40220	11	22	0	0	TAGGTCGATTCGCGGTCGACTTTCGCTCGCTTAACGTCAACCGAATCGACGGACCTGCGAGCC
tig00000001_segment0	43238	43293	11	22	0	0	TAGGCCGGCAAATCGGCCGACGCGGTAGACCGACGATGCTGACGAAATCGAGCCGGAATACGGGGT
tig00000001_segment0	54628	54633	3	51	0	0	TGGCCCGCGCCGTGTC
tig00000001_segment0	54686	54720	7	119	0	0	TTTGGCGCTGCGCGCGCACCTGCCGTTAGCGGATTTACACGGGTT
tig00000001_segment0	54792	54800	3	33	3	0.091	TAAACCGCTATCGCGCTTG
tig00000001_segment0	54819	54831	4	64	0	0	GTGAGCGCCGCCTCCGGCGGGTA
tig00000001_segment0	54937	54946	2	36	0	0	GTCTACGCCCTACCCGCTAA
tig00000001_segment0	54961	54978	4	72	0	0	GTCCCCGTCCGTGCGAAAACCACGCTGT
tig00000001_segment0	55150	55156	2	32	2	0.062	CCCACCGTAGCCGTCAG
tig00000001_segment0	55172	55182	2	36	0	0	ACCCTCGTACTACCACGTCAG
tig00000001_segment0	55323	55330	2	32	0	0	CCCCTCGCAAAACGAGAA
tig00000001_segment0	55569	55586	3	42	0	0	CCTCCCGCTTTCCCGCTCTCAACGCTGA
tig00000001_segment0	55686	55693	2	34	0	0	GTTACCGCTAAACGGTCC
tig00000001_segment0	55865	55872	2	26	0	0	AATCTCGTTACTCGTACA
tig00000001_segment0	55926	55932	2	28	0	0	TCCCACGACAGCGATAG
tig00000001_segment0	56040	56043	2	32	0	0	AACCCCGTCGGAGA
tig00000001_segment0	56058	56091	6	102	0	0	CCCTCCGAGCCGAACACGCACTGCGTATACGGGCAAGGCGAGCA
tig00000001_segment0	56378	56387	3	48	0	0	CTTCTCGCTCGCTTCGCTGC
tig00000001_segment0	56407	56424	3	39	0	0	ATGGTCGCTGCTCGTCCTGTTCCGAGCT
tig00000001_segment0	56630	56632	2	34	0	0	CTATGCGCGCCCC
tig00000001_segment0	56683	56686	2	34	0	0	ACAACCGCCGCCCA
tig00000001_segment0	56700	56710	2	34	0	0	AACCTCGCCTACCTCCGATTT
tig00000001_segment0	56776	56784	3	33	0	0	ATATCCGGTCGCCCGTTTC
tig00000001_segment0	56824	56852	7	119	0	0	ATTTGCGGCTCTTCCGACGCTCGCCGATGCGCCCGCTGC
tig00000001_segment0	56863	56866	2	36	0	0	CATTCCGCCGCCTA
tig00000001_segment0	56903	56912	2	36	0	0	ATTGGCGCACCCATCGCCTT
tig00000001_segment0	57106	57134	6	114	0	0	ATCCCCGGGAACGAATATATCGGGCGCGGCTTGCGCCAG
tig00000001_segment0	57380	57382	2	26	0	0	CCTACCGCGATGC
tig00000001_segment0	57433	57443	2	32	0	0	ATGATCGAACCTGGCCGAGAG
tig00000001_segment0	57464	57475	3	36	0	0	CCAAGCGCGTGCTAGCCGACAG
tig00000001_segment0	57529	57533	2	32	0	0	CAGATCGACCGACAG
tig00000001_segment0	57598	57606	2	36	0	0	GAGGGCGATGATCCGTGTG
tig00000001_segment0	57621	57628	2	40	0	0	TCCCTCGCTCTTCGGCCT
tig00000001_segment0	57673	57679	3	51	0	0	TCCAGCGACGGCGGGAA
tig00000001_segment0	57691	57703	3	57	0	0	GGCAACGATGACGATGACGATGG
tig00000001_segment0	57788	57791	2	32	0	0	ATTACCGGCGTTAT
tig00000001_segment0	57820	57836	4	68	0	0	CTTTTCGTCTGCCGTTCGAAACGGGAT
tig00000001_segment0	58394	58414	4	80	0	0	TCTTCCGCCGTTTCCTCCGTGTCCTCGGCTT
tig00000001_segment0	58549	58558	2	36	0	0	GAGGTCGTACTGATCGCCTT
tig00000001_segment0	58575	58578	2	32	0	0	TGAGCCGACGTTTT
tig00000001_segment0	58642	58651	2	32	0	0	AGCATCGAGCAAACCGATGA
tig00000001_segment0	58663	58665	2	22	0	0	AGTGTCGCGGGTG
tig00000001_segment0	58712	58718	2	30	0	0	AAAATCGTCTTCGAGAT
tig00000001_segment0	58746	58753	2	40	0	0	GCACACGGAAGACGTCCC
tig00000001_segment0	58776	58789	3	51	0	0	TATCACGGGATGCGTTGTCGATAG
tig00000001_segment0	58838	58846	3	48	3	0.062	CAAGTCGGGCCGGCGAGAT
tig00000001_segment0	58868	58872	3	30	0	0	AACAACGCGCGTTTG
tig00000001_segment0	58935	58937	2	26	0	0	CATGGCGCGAATG
tig00000001_segment0	58954	58964	2	30	0	0	TATCTCGACCCAGTGCGGCCA
tig00000001_segment0	58998	59006	2	26	0	0	AATTCCGGGGTGACGGAAT
tig00000001_segment0	59052	59058	2	32	0	0	AACTGCGGAGACGGTAA
tig00000001_segment0	59069	59078	2	38	0	0	ATAGACGATAGAGACGTCAT
tig00000001_segment0	59090	59099	4	76	0	0	TCTTGCGTGCGCGGCGGGGA
tig00000001_segment0	59230	59254	5	75	0	0	GTACCCGATCTGGCGGCTGAAGCGACCGTCGAAGG
tig00000001_segment0	59267	59270	2	40	0	0	CCCAACGGCGCACA
tig00000001_segment0	59406	59412	3	48	0	0	GCAGACGCCGACGAGTA
tig00000001_segment0	59482	59485	2	42	0	0	GATGTCGCCGTTAC
tig00000001_segment0	59534	59545	3	45	0	0	GCCTCCGCGTAGATGCCGTGAA
tig00000001_segment0	59571	59588	3	60	0	0	GGATACGGCCAGTCTCGGCTGCCGACTC
tig00000001_segment0	59637	59641	2	30	0	0	TCTGGCGTCCGACCT
tig00000001_segment0	59652	59658	2	24	0	0	TACCTCGGAGCCGATCC
tig00000001_segment0	59706	59710	2	34	0	0	AAGCACGGGCGATCT
tig00000001_segment0	59723	59743	5	85	0	0	TCCACCGCAAGAGCGACGGCACGGTCGGCAA
tig00000001_segment0	59769	59779	3	60	0	0	GGTTACGCCCTCGATCGTACT
tig00000001_segment0	59790	59808	3	54	0	0	CTGCCCGAGCATTTCGAACTAGCCGTTGG
tig00000001_segment0	59888	59895	2	38	0	0	TGAAGCGGGCTTCGAGAC
tig00000001_segment0	59923	59927	2	38	0	0	AAGCTCGAGCGAGAT
tig00000001_segment0	59988	60007	3	57	0	0	AAGTCCGGATAGAGTCGCCCAGACCGAGAC
tig00000001_segment0	60018	60034	4	60	0	0	CCCTCCGCTCCTTGCGACGACCGCTTC
tig00000001_segment0	60065	60068	2	32	0	0	TGCCACGTCGATTT
tig00000001_segment0	60240	60244	2	34	0	0	GTGATCGAGCGGAAG
tig00000001_segment0	60276	60282	2	28	0	0	AGACACGAATGCGGTTA
tig00000001_segment0	60333	60336	2	26	0	0	CTCTCCGACGATGG
tig00000001_segment0	60352	60358	2	32	0	0	GAAGGCGATGACGGAGA
tig00000001_segment0	60486	60491	2	30	0	0	GACATCGAGCCGGAGG
tig00000001_segment0	60538	60541	2	30	0	0	TTCAACGACGAGAC
tig00000001_segment0	60560	60577	3	60	0	0	TATGCCGCTTATTAGCGTCCCACGCATC
tig00000001_segment0	60590	60596	2	32	0	0	GGATGCGGGAGCGGCTG
tig00000001_segment0	60620	60626	2	28	0	0	ATGCACGCTGGCGACTT
tig00000001_segment0	60637	60642	2	32	0	0	TGATCCGTGGCGGCCA
tig00000001_segment0	60666	60682	3	42	0	0	CCCTTCGCCAAAGGCGAGAAGCGGCAG
tig00000001_segment0	60726	60729	2	32	0	0	CATGACGCCGAATA
tig00000001_segment0	60754	60764	2	34	0	0	TTGTACGCCTTGGCCCGAATG
tig00000001_segment0	60805	60840	6	96	0	0	GGGTTCGATTTCCGAGTCGACTTCGCCCTCACGTAGTATCCGCCTA
tig00000001_segment0	60929	60939	2	36	2	0.056	GATGACGACAGCAGTCGCTCT
tig00000001_segment0	60990	61009	4	76	0	0	GCTCTCGCTGTTAGACGACGTAGGCGGCAT
tig00000001_segment0	61020	61028	2	30	0	0	GAGGACGTGATCTCGCATG
tig00000001_segment0	61062	61077	3	63	0	0	CATGTCGATTTGGCTCGGGTCGAGGC
tig00000001_segment0	61135	61137	2	28	0	0	TCTGACGCGAACA
tig00000001_segment0	61223	61236	4	48	0	0	GGAGCCGATGCCGATTCGCGTTCC
tig00000001_segment0	61298	61331	7	140	0	0	CCAGACGATACGATCGACTCTCGTCTTCGGCGCTCCAGCGACCA
tig00000001_segment0	61359	61371	5	90	0	0	GTAGGCGCGCGACTTCGCGTAGA
tig00000001_segment0	61383	61392	2	40	0	0	CAGATCGTATGAACCGGGGA
tig00000001_segment0	61406	61410	2	30	0	0	CCTGTCGCACGTGGA
tig00000001_segment0	61428	61438	3	39	0	0	AGTTTCGCGGACAGCCGGGAG
tig00000001_segment0	61472	61476	2	32	0	0	TGAATCGTGCGAGGG
tig00000001_segment0	61502	61510	2	34	0	0	AGGCTCGTGTTTGCGAAGG
tig00000001_segment0	61542	61560	5	90	0	0	CAAGACGGAGAAGCGGACGCCGGCGGTGG
tig00000001_segment0	61589	61591	2	30	2	0.067	TGTGACGCGTATG
tig00000001_segment0	61745	61761	5	100	0	0	ACTGTCGCGCGATGGTCACGGCGTCTT
tig00000001_segment0	61801	61818	4	80	0	0	GACAGCGGCTCGGCCGGCTGGTCGGAGA
tig00000001_segment0	61853	61860	2	32	0	0	AAGCACGTGGATCGCAGG
tig00000001_segment0	61872	61887	4	72	0	0	CTCATCGCGTCCCGCAAAGACGGTAG
tig00000001_segment0	61926	61932	2	38	0	0	TTGGACGTATTCGGGAA
tig00000001_segment0	61954	61970	5	85	0	0	TGTTCCGGCTCTTCACGCGCGCGTGGT
tig00000001_segment0	62040	62048	2	26	2	0.077	ATTGGCGAAGTAACGTACA
tig00000001_segment0	62096	62110	4	76	0	0	TCATACGCGTCGCTCTGTGCGAGTA
tig00000001_segment0	62122	62131	3	63	0	0	AAAGTCGGGGCCGCCGGCTG
tig00000001_segment0	62148	62158	2	40	0	0	GTTGGCGGATTGCTTCGAGGA
tig00000001_segment0	62182	62191	2	24	0	0	TGGATCGTCTGAACCGAGTG
tig00000001_segment0	62218	62222	2	32	0	0	TGCATCGGGCGACAC
tig00000001_segment0	62237	62246	3	63	0	0	AAGGTCGGCGTAGACGGGAG
tig00000001_segment0	62283	62286	2	38	0	0	TGTCCCGCCGAGCA
tig00000001_segment0	62312	62341	6	114	0	0	GGAGGCGTTGGGGACGTCGGCCCTAACGCGACATCGTTGT
tig00000001_segment0	62353	62383	6	102	0	0	AAAGCCGAAGCTCTCCGACCCGTCATCGCCCTCGCCGTCTT
tig00000001_segment0	62398	62430	6	120	0	0	AGCCTCGTCAGGAACCGACGAAGGGGCCGGACCATCGCGCAAG
tig00000001_segment0	62474	62479	2	34	0	0	TCTTGCGAGTCGGCAA
tig00000001_segment0	62527	62575	13	208	0	0	CTGGTCGCGATGTCGTTGGACGCGGACACGCGTTCGCTCACGCGGCGACACGGCGGGAT
tig00000001_segment0	62639	62645	2	38	0	0	GGAAACGCATGCGACTC
tig00000001_segment0	62659	62666	2	44	0	0	TGCTTCGACTGCCGGGAG
tig00000001_segment0	62699	62701	2	22	0	0	CCAGTCGCGATTT
tig00000001_segment0	62734	62745	4	52	0	0	ACATACGACCGAGACGCGAATA
tig00000001_segment0	62782	62811	7	126	0	0	CTGCTCGTCGATCGATCGTAGTGGCGCTTCCGGTCGTGGA
tig00000001_segment0	62825	62837	3	48	0	0	GTATCCGTTCGCAATGTCGTTTC
tig00000001_segment0	63069	63072	2	42	0	0	TCAACCGGCGTTGT
tig00000001_segment0	63084	63096	3	60	0	0	TTCCTCGATCCCGCTCCCGAATG
tig00000001_segment0	63125	63138	3	57	0	0	TGTTCCGAGAGCTTACGGCGACCC
tig00000001_segment0	63413	63460	8	184	0	0	AGTGGCGTTAATCGGCACGGGCGGGAGCCGAGGAGACGATATCGCCTCCTACCGCAAC
tig00000001_segment0	63688	63699	3	57	0	0	ATCTTCGTCTAGACGACGTAAA
tig00000001_segment0	63725	63728	2	32	0	0	ATGCTCGTCGGATA
tig00000001_segment0	63746	63750	2	22	0	0	GATCCCGGACGGAAG
tig00000001_segment0	63892	63900	2	26	0	0	ATTCACGTGTCTTCGTGTC
tig00000001_segment0	63926	63926	1	21	0	0	GATATCGAGTG
tig00000001_segment0	63939	63945	3	36	0	0	ACCAGCGTCCGCGTTTA
tig00000001_segment0	63959	63969	2	44	0	0	TTTATCGTATTGGCTCGAGGA
tig00000001_segment0	63990	64004	4	68	0	0	GATTGCGTCCGCGTTTATTCGTAAT
tig00000001_segment0	64049	64057	2	42	0	0	TGTAACGTTATTTCGTAAG
tig00000001_segment0	64131	64134	2	38	0	0	ATATACGCCGCAAA
tig00000001_segment0	64211	64211	1	21	0	0	ACTTTCGCCTT
tig00000001_segment0	64266	64273	3	54	3	0.056	CTGGTCGACGCTCGAATT
tig00000001_segment0	64388	64398	3	60	0	0	ATGGACGCGGCTCACCGATTT
tig00000001_segment0	64424	64424	1	21	0	0	ACACCCGTAGC
tig00000001_segment0	64453	64453	1	21	7	0.333	TCCCACGGAAA
tig00000001_segment0	64534	64539	2	32	0	0	TTGGTCGTCACGCTGA
tig00000001_segment0	64552	64576	4	80	0	0	CCCTTCGTGTTGGGCCGGACCTCGGGGGTCGCACT
tig00000001_segment0	64683	64685	2	36	0	0	TAGCACGCGTTGG
tig00000001_segment0	64699	64720	5	90	0	0	CCTTTCGCGAACAGCCGGCGTATCTCCGTAAA
tig00000001_segment0	64779	64853	14	322	0	0	TAGGTCGATTCGCGGTCGGATCTTCGCTCGCTTAACGCCAACCGAATCGACGGACCTGCGAGCCTCCGCCTCTAGCGCCCGTCTC
tig00000001_segment0	64869	64911	8	176	0	0	GCTATCGGGCCGAGCCGCGAGGACCGTTGCAGACGCAGCCGCTCCCACGAGCT
tig00000001_segment0	64933	64946	3	57	0	0	TGATGCGTCAATCTCCGGCGATGA
tig00000001_segment0	64995	65002	2	22	0	0	AGCTGCGATGCCCGAGAC
tig00000001_segment0	65052	65057	2	30	0	0	GATGGCGGCCCGGAGA
tig00000001_segment0	65086	65107	4	84	0	0	TGGGTCGGTGCGATAGATTCGACTCCCGGGTG
tig00000001_segment0	65163	65170	4	28	0	0	AAAGTCGCGTCGCGTCTT
tig00000001_segment0	65181	65211	6	138	0	0	TAGGACGATCTTCGATTCATCCGTCGAACGGTCATCGAACT
tig00000001_segment0	65227	65230	2	30	0	0	ACTTCCGCCGATAG
tig00000001_segment0	65296	65303	3	69	0	0	TGGTACGTACGACGTTTT
tig00000001_segment0	65322	65324	2	38	0	0	TGTCTCGCGCCTC
tig00000001_segment0	65342	65351	3	60	0	0	TCTAACGCGATCATCGCCTG
tig00000001_segment0	65375	65380	2	36	0	0	TTGCCCGTGTCGACAT
tig00000001_segment0	65404	65430	4	84	0	0	AACACCGCTCCTACCGCCACTTCGGATACCACGATTC
tig00000001_segment0	65442	65454	3	69	0	0	AGCCACGGCGAACTTGGCGAGCA
tig00000001_segment0	65467	65471	2	36	0	0	AAAAGCGACCGTCTC
tig00000001_segment0	65602	65602	1	21	0	0	TCTATCGTAGT
tig00000001_segment0	65638	65643	2	34	0	0	CAGAACGGGCCGTCCA
tig00000001_segment0	65697	65697	1	21	0	0	CATCTCGGATG
tig00000001_segment0	65712	65717	3	48	0	0	ACATTCGCGGCGATAT
tig00000001_segment0	65734	65734	1	22	0	0	CCACCCGCATG
tig00000001_segment0	65756	65756	1	21	0	0	TCCATCGTACC
tig00000001_segment0	65795	65803	2	40	0	0	ACCCTCGGGTCCCCGGTGA
tig00000001_segment0	65826	65848	5	125	0	0	CCAGTCGATCGAGAGCAGCGACGCCTTCGGAGA
tig00000001_segment0	65873	65873	1	24	0	0	CCTTTCGACCC
tig00000001_segment0	65884	65895	4	80	0	0	AGCCTCGCGAAAGCGACGGTCC
tig00000001_segment0	65973	65976	2	40	0	0	TGAAACGCCGGAGG
tig00000001_segment0	66018	66018	1	22	2	0.091	AGAGACGCATG
tig00000001_segment0	66060	66088	7	161	0	0	AGTTTCGACGGCGGCGCACGAGTCGTGGGGCATCGATGG
tig00000001_segment0	66106	66116	3	57	0	0	CTGCTCGAATCGGAACGCAAA
tig00000001_segment0	66128	66128	1	25	0	0	TCATTCGCTTG
tig00000001_segment0	66156	66164	3	75	0	0	TCTGTCGCTCCCGCGCAAA
tig00000001_segment0	66176	66181	2	50	0	0	GGTGTCGATGCGCCAG
tig00000001_segment0	66204	66204	1	23	1	0.043	TGAGTCGCCCC
tig00000001_segment0	66249	66258	4	96	0	0	TGAGCCGCGCCGTGCGCTGA
tig00000001_segment0	66269	66272	2	36	0	0	GCCTCCGTCGAGGG
tig00000001_segment0	66298	66304	2	28	0	0	TGTGGCGAGGCCGTGGC
tig00000001_segment0	66336	66345	2	38	0	0	CATGACGGATAGACCGTTTT
tig00000001_segment0	66380	66391	3	72	0	0	CCAAACGAAAGTACGTCGGCAC
tig00000001_segment0	66442	66442	1	21	1	0.048	CAGGTCGTTAT
tig00000001_segment0	66465	66470	2	42	0	0	GGGGACGATCCGATGT
tig00000001_segment0	66484	66490	2	40	0	0	GTTGCCGTATGCGGGGT
tig00000001_segment0	66541	66559	4	96	0	0	CTCCCCGGCCACACGGTTGCGGTCGGCAA
tig00000001_segment0	66579	66579	1	21	0	0	CAGGACGGCTT
tig00000001_segment0	66601	66608	2	48	0	0	TGTGCCGGGATACGTATT
tig00000001_segment0	66670	66670	1	25	0	0	GTTATCGAGGT
tig00000001_segment0	66683	66683	1	23	1	0.043	TACTTCGCCTC
tig00000001_segment0	66697	66715	4	108	0	0	GGCCTCGCGCAACCGCATCAGGCCGGGAC
tig00000001_segment0	66728	66728	1	24	0	0	TACAACGCATC
tig00000001_segment0	66764	66764	1	21	0	0	GGTATCGATGC
tig00000001_segment0	66794	66794	1	22	0	0	GCTGGCGAGAT
tig00000001_segment0	66823	66835	5	90	0	0	ATGGACGTCGTCGTCGCCGTCAG
tig00000001_segment0	66854	66854	1	22	0	0	CTCAACGGCTG
tig00000001_segment0	66972	66978	2	44	0	0	ACCTCCGCTCCCGCTCT
tig00000001_segment0	67000	67015	5	85	0	0	GGGCCCGTTCGCGTCGACTTCGCCAT
tig00000001_segment0	67029	67050	4	96	0	0	TATCTCGATATTCCGCATCGATGATTCGCCCT
tig00000001_segment0	67090	67090	1	21	0	0	AACATCGTCCA
tig00000001_segment0	67103	67108	2	38	0	0	CTCTCCGACACGAATA
tig00000001_segment0	67135	67138	2	38	0	0	CACTTCGACGGTTG
tig00000001_segment0	67150	67162	3	57	0	0	TTGGTCGCATAGCTCGTCGAGCT
tig00000001_segment0	67214	67217	2	46	0	0	TGTGTCGCCGGCAC
tig00000001_segment0	67240	67270	7	175	0	0	TCCATCGTAACCGTCGTCGGACTCGTCGAACTCATCGTCCA
tig00000001_segment0	67282	67282	1	24	0	0	GCCATCGAGAT
tig00000001_segment0	67315	67322	2	38	0	0	TTCTTCGAGATTCGCTAT
tig00000001_segment0	67370	67381	3	78	0	0	TCATACGCGTGGAAGGCGGGTT
tig00000001_segment0	67408	67417	2	40	0	0	AGTGTCGTCCTGTACGGAGA
tig00000001_segment0	67429	67447	3	60	0	0	CCTTTCGAGAAACCCCGTCCAGCCGTCCA
tig00000001_segment0	67552	67557	2	54	0	0	GAGCTCGCCTCGGAGG
tig00000001_segment0	67585	67585	1	21	0	0	TGATGCGAGCA
tig00000001_segment0	67599	67615	3	69	0	0	GAGCACGGCCCTGTACGAGTGCGGTCC
tig00000001_segment0	67636	67647	4	88	0	0	TGCATCGTGTCGTCGACGGGGG
tig00000001_segment0	67660	67663	2	48	2	0.042	GTTGGCGCCGGCAG
tig00000001_segment0	67707	67741	7	189	0	0	CTTCCCGAGTGGCGCCGGTGGCAACGCGGAAGGTGCGGCCGCTCA
tig00000001_segment0	67756	67756	1	24	2	0.083	AAAGTCGATAC
tig00000001_segment0	67777	67784	2	42	0	0	CTTTGCGACATACGGGGC
tig00000001_segment0	67839	67894	11	297	0	0	TAGGCCGGCAAATCGGCCGACGCGGTAGACCGACGATGCTGACGAAATCGAGCCGGAATACGGGGT
tig00000001_segment0	67906	67922	5	115	0	0	ATAATCGTCGTCCTCGCTCGCCGGCTT
tig00000001_segment0	67965	67968	2	50	0	0	CAACTCGGCGCTGG
tig00000001_segment0	67989	68032	8	208	0	0	GGGCACGTGTCCCATCGAAGGCTTCGTCGTTCGTCTCGTCGATGAACTCGTCAG
tig00000001_segment0	68092	68100	2	46	0	0	GGCAGCGTGTCCTCGTTCA
tig00000001_segment0	68171	68178	2	44	0	0	TACAACGCTCTTCGAACA
tig00000001_segment0	68213	68224	5	135	0	0	GGAATCGCCGGCGCGACGGTCT
tig00000001_segment0	68295	68306	3	81	0	0	ATGCTCGCGGGCTCCTCGAGAT
tig00000001_segment0	68402	68408	2	44	0	0	GACATCGAATTCGACCT
tig00000001_segment0	68433	68433	1	21	0	0	AAGCACGGCAT
tig00000001_segment0	68453	68465	3	42	0	0	CTCAGCGTCCGTCACAACGGTTA
tig00000001_segment0	68501	68501	1	21	2	0.095	ATCCTCGTAGG
tig00000001_segment0	68626	68636	2	48	0	0	ACCTGCGAAACTGTTCGCTGA
tig00000001_segment0	68682	68704	7	154	0	0	TCAGACGCGAAGCGCGTCGTTCTACGTCGTGCT
tig00000001_segment0	68718	68718	1	21	0	0	ATAGCCGTAGC
tig00000001_segment0	68747	68749	2	24	2	0.083	GGTACCGCGTCTT
tig00000001_segment0	68765	68772	2	42	0	0	AGGCTCGAGCCTCGTAAA
tig00000001_segment0	68802	68802	1	22	2	0.091	ACCATCGGCTC
tig00000001_segment0	68821	68832	4	92	0	0	TACCCCGAACGCGCCCCGTAAA
tig00000001_segment0	68843	68848	2	48	0	0	CAACCCGTGCCGGCAT
tig00000001_segment0	68871	68877	3	84	0	0	GTGTCCGAGCGCGCATG
tig00000001_segment0	68912	68912	1	21	0	0	TATAGCGCCAT
tig00000001_segment0	68933	68933	1	22	1	0.045	TTCTTCGAATT
tig00000001_segment0	68957	68957	1	22	5	0.227	TCACACGGAAT
tig00000001_segment0	69037	69037	1	22	0	0	TTACTCGTCAC
tig00000001_segment0	69117	69126	2	28	0	0	CTTTCCGGCCTATCCGCATC
tig00000001_segment0	69172	69172	1	22	0	0	CCAGCCGTTGA
tig00000001_segment0	69203	69203	1	28	1	0.036	AGGAGCGTGCA
tig00000001_segment0	69280	69280	1	26	1	0.038	TAATACGTTTA
tig00000001_segment0	69373	69381	2	38	2	0.053	ACTGCCGATGGTTCGCCAG
tig00000001_segment0	69394	69394	1	24	0	0	TGAATCGTATA
tig00000001_segment0	69422	69426	2	44	0	0	TGGCTCGCTCGTGCT
tig00000001_segment0	69438	69452	5	135	0	0	ACAACCGCCGCCCCGCCCGCGCTGG
tig00000001_segment0	69469	69486	4	84	0	0	ATCAACGCTTACTTCCGGACGTCGCTAC
tig00000001_segment0	69510	69510	1	24	3	0.125	CAGGACGATCT
tig00000001_segment0	69528	69528	1	22	0	0	GGCTGCGAGCT
tig00000001_segment0	69553	69559	2	46	0	0	GGTGACGCTGGCGTTGT
tig00000001_segment0	69570	69579	2	46	0	0	TGCTTCGCCCTAGTCGTCTG
tig00000001_segment0	69604	69621	4	104	0	0	TTGGCCGCTCGTTCGGTAACAACGTCCT
tig00000001_segment0	69653	69653	1	23	2	0.087	CCTGCCGCTCC
tig00000001_segment0	69672	69672	1	25	0	0	CCCTTCGGTAG
tig00000001_segment0	69687	69695	3	48	0	0	TGCAGCGGACGGCCGACTT
tig00000001_segment0	69819	69837	4	108	0	0	GGTAACGAGGATATCGTAGTCGTCGCATT
tig00000001_segment0	69852	69870	6	150	0	0	GTGAGCGGCGGCGGTGGCGACGACGACAG
tig00000001_segment0	69907	69907	1	23	0	0	TCTGGCGCTGC
tig00000001_segment0	69931	69931	1	21	0	0	GCATTCGGGGT
tig00000001_segment0	69970	69982	3	87	0	0	TTGTGCGCCCGCTGTCACGCTGT
tig00000001_segment0	69999	70008	2	50	0	0	TCTGCCGTGTTGATCGGAAC
tig00000001_segment0	70023	70023	1	26	2	0.077	CCCTGCGATGA
tig00000001_segment0	70056	70064	2	52	0	0	TGATTCGATGATACGGCAC
tig00000001_segment0	70095	70100	2	50	0	0	TCATTCGAGGCGTGGC
tig00000001_segment0	70111	70111	1	28	0	0	TGATACGCTCT
tig00000001_segment0	70144	70144	1	21	1	0.048	ACTGCCGCTGC
tig00000001_segment0	70166	70172	2	36	0	0	ATCATCGTGTTCGGAAA
tig00000001_segment0	70214	70214	1	26	0	0	CCCCTCGTACC
tig00000001_segment0	70227	70227	1	25	1	0.04	TGATACGCCAC
tig00000001_segment0	70239	70243	3	69	0	0	TGGATCGCGCGGAGT
tig00000001_segment0	70257	70257	1	23	1	0.043	TCACTCGACCA
tig00000001_segment0	70303	70313	3	78	0	0	CTTTGCGGCATCGATCGGAAG
tig00000001_segment0	70340	70340	1	25	1	0.04	ATGATCGATGT
tig00000001_segment0	70358	70373	4	116	0	0	AAGTTCGTTCGAGGCGTACACGCCTC
tig00000001_segment0	70435	70435	1	21	2	0.095	TAGCTCGTGTG
tig00000001_segment0	70452	70452	1	21	0	0	GAGGCCGGTGG
tig00000001_segment0	70465	70479	4	88	0	0	TGTGGCGCATCTCGGACCGCGGTTG
tig00000001_segment0	70491	70521	8	208	0	0	TGAATCGCGTTATCTGCGCCGACGCGTTCGGAGATCGAATT
tig00000001_segment0	70536	70540	2	44	0	0	CACACCGGACGAAAT
tig00000001_segment0	70559	70559	1	27	1	0.037	AAGGGCGTGTT
tig00000001_segment0	70595	70598	2	46	0	0	GAGGTCGCCGGTAC
tig00000001_segment0	70649	70649	1	21	1	0.048	CAAGTCGAGAT
tig00000001_segment0	70662	70665	2	26	2	0.077	TGTTTCGTCGAGGG
tig00000001_segment0	70682	70682	1	22	0	0	GAACTCGGTCA
tig00000001_segment0	70696	70706	3	75	0	0	GGCTGCGGACGTAGTCGAGGA
tig00000001_segment0	70725	70742	4	112	0	0	TCCAGCGTTCGTGAGCGCAGGTCGAGCC
tig00000001_segment0	70760	70781	6	162	0	0	CATATCGTCGGCGCCATCGACATCGCCGTCTT
tig00000001_segment0	70792	70795	2	52	0	0	CCCTCCGCCGAGCC
tig00000001_segment0	70838	70842	2	54	0	0	ACCTTCGATCGCAGG
tig00000001_segment0	70861	70864	2	40	0	0	CCTGTCGTCGTAAG
tig00000001_segment0	70883	70892	2	50	0	0	GTTCTCGTGAGTATCGACAA
tig00000001_segment0	70904	70904	1	25	0	0	ATCTGCGGGTT
tig00000001_segment0	70924	70924	1	28	0	0	CCCAACGTACT
tig00000001_segment0	70937	70937	1	25	0	0	ATGGTCGATGA
tig00000001_segment0	70958	70958	1	29	1	0.034	GACCTCGCCTT
tig00000001_segment0	70998	71005	2	46	0	0	ACATCCGGAAACCGAAGA
tig00000001_segment0	71032	71042	2	46	2	0.043	GATGGCGGCAAAGACCGTCAT
tig00000001_segment0	71060	71064	2	56	2	0.036	CTTGTCGAGCGAGCT
tig00000001_segment0	71083	71086	2	54	0	0	CACTTCGCCGAGCT
tig00000001_segment0	71144	71147	2	22	0	0	GTTGTCGTCGTTAT
tig00000001_segment0	71159	71159	1	22	0	0	GTTGCCGTCTC
tig00000001_segment0	71193	71193	1	23	0	0	ACATCCGCAGC
tig00000001_segment0	71225	71225	1	27	0	0	GTTGCCGGCTA
tig00000001_segment0	71261	71265	2	28	0	0	GGACTCGGACGTGGA
tig00000001_segment0	71294	71294	1	21	0	0	AGTTTCGAGTA
tig00000001_segment0	71310	71315	2	50	0	0	TAGAACGTATCGAACC
tig00000001_segment0	71417	71422	2	46	0	0	ATGGACGAGACGATGA
tig00000001_segment0	71459	71459	1	27	0	0	AAGGGCGAGTC
tig00000001_segment0	71473	71473	1	21	1	0.048	CACATCGTCCA
tig00000001_segment0	71541	71559	3	87	0	0	AGGTTCGACACCAGCGGGTAACCCGAGGT
tig00000001_segment0	71571	71598	6	180	0	0	TCCACCGCTCGCTTCGCCACAGCGTGACGAGACGGCTG
tig00000001_segment0	71613	71613	1	29	2	0.069	GAAAGCGAGCT
tig00000001_segment0	71656	71656	1	26	0	0	TTTCTCGATAC
tig00000001_segment0	71683	71686	2	40	0	0	TCTCTCGACGGAAA
tig00000001_segment0	71722	71722	1	26	0	0	TGAGACGAGCT
tig00000001_segment0	71752	71752	1	22	0	0	GGTGTCGGGCA
tig00000001_segment0	71769	71781	3	90	0	0	GATCACGGCGATTGACACGAAGC
tig00000001_segment0	71865	71865	1	24	4	0.167	ATATACGGAAT
tig00000001_segment0	71896	71896	1	24	0	0	GGGGACGATTG
tig00000001_segment0	71921	71930	2	40	0	0	TTTGTCGTAAAACTCGCAAA
tig00000001_segment0	71948	71952	2	54	0	0	TAAATCGTTCGAATC
tig00000001_segment0	71964	71964	1	23	1	0.043	GAATGCGTCTG
tig00000001_segment0	71975	71975	1	25	0	0	TTTCACGTAGT
tig00000001_segment0	71993	71998	2	48	2	0.042	GGCCTCGATGCGATGC
tig00000001_segment0	72020	72041	4	108	0	0	GAGCTCGGGCCTCTCGTCGATGAAATCGGCCC
tig00000001_segment0	72057	72057	1	23	0	0	CTGAACGATAA
tig00000001_segment0	72073	72076	2	52	2	0.038	GTTGACGTCGGTCC
tig00000001_segment0	72113	72113	1	28	0	0	GAGGGCGTTGA
tig00000001_segment0	72134	72140	3	87	0	0	TTGAACGGCGGCGGCAC
tig00000001_segment0	72178	72185	3	72	0	0	CAGCTCGACGTGCGAGGC
tig00000001_segment0	72208	72208	1	25	0	0	AAGAGCGACAA
tig00000001_segment0	72221	72221	1	24	1	0.042	ATGGGCGACAT
tig00000001_segment0	72232	72236	2	60	0	0	GGTTGCGGTCGAGGG
tig00000001_segment0	72254	72256	2	42	0	0	ACTGCCGCGAGAC
tig00000001_segment0	72296	72307	3	81	0	0	CTCAGCGACGGCAAGGCGGTAG
tig00000001_segment0	72318	72318	1	25	0	0	GGCTCCGCCTG
tig00000001_segment0	72338	72344	2	52	0	0	GGAATCGACCTCGGTGA
tig00000001_segment0	72372	72380	2	42	0	0	TTTGGCGATTTGGCGGGCT
tig00000001_segment0	72419	72428	3	57	0	0	GGTGTCGTTGACGACGGGGG
tig00000001_segment0	72499	72502	2	44	0	0	TTTTCCGGCGCTTG
tig00000001_segment0	72514	72522	2	48	0	0	AGGGCCGGGGATTCGTGTT
tig00000001_segment0	72547	72550	2	40	4	0.1	GAGGGCGACGAATT
tig00000001_segment0	72645	72645	1	24	0	0	TTCCACGTCAG
tig00000001_segment0	72721	72721	1	28	2	0.071	TATATCGAATA
tig00000001_segment0	72771	72771	1	27	0	0	AAGGTCGGGGA
tig00000001_segment0	72791	72791	1	31	0	0	GAGGGCGAATG
tig00000001_segment0	72804	72804	1	25	0	0	AAGTGCGGAGA
tig00000001_segment0	72858	72864	3	87	0	0	GATGGCGCGCACGGACA
tig00000001_segment0	72935	72935	1	23	0	0	GTGCACGGACA
tig00000001_segment0	72991	72997	2	42	0	0	GGTATCGTGCACGGACA
tig00000001_segment0	73022	73027	2	46	0	0	TAGGCCGGTCCGCCAT
tig00000001_segment0	73133	73136	2	52	2	0.038	CCCTTCGGCGTGTT
tig00000001_segment0	73280	73280	1	26	1	0.038	TCCATCGTCCT
tig00000001_segment0	73304	73304	1	22	0	0	TGACCCGTCTT
tig00000001_segment0	73340	73349	3	102	0	0	GGTATCGGCGAGCTCGATAG
tig00000001_segment0	73365	73370	2	68	0	0	TCTGGCGGCTCGCCCT
tig00000001_segment0	73398	73398	1	21	2	0.095	AATAGCGACTG
tig00000001_segment0	73439	73442	2	56	2	0.036	CCTAGCGTCGAGGT
tig00000001_segment0	73453	73460	2	70	2	0.029	GGCTGCGGATATCGTACT
tig00000001_segment0	73486	73507	5	155	0	0	TAAGCCGACGTCTCGTCCAACGCAATCGTGCC
tig00000001_segment0	73524	73532	2	50	0	0	GTAGACGAGTGGCCGGGTA
tig00000001_segment0	73616	73616	1	27	2	0.074	CTCTTCGAGGA
tig00000001_segment0	73638	73638	1	35	0	0	ATGTGCGTTTC
tig00000001_segment0	73650	73657	3	81	0	0	GCCACCGGTACGCGGAAT
tig00000001_segment0	73670	73670	1	31	2	0.065	ATGTTCGTCTA
tig00000001_segment0	73682	73690	3	102	0	0	GCCACCGCCGGTACGTGAT
tig00000001_segment0	73707	73713	2	58	0	0	TTCAACGACCACGGTTG
tig00000001_segment0	73757	73770	3	87	0	0	TGGGCCGGCAATGTACGACGCATA
tig00000001_segment0	73782	73798	4	144	0	0	AGTAACGCTCGCCGGCAATGACGTTGG
tig00000001_segment0	73813	73813	1	22	1	0.045	TTTTACGGTCA
tig00000001_segment0	73825	73825	1	29	4	0.138	TGGAGCGCAGA
tig00000001_segment0	73853	73863	2	60	0	0	AATTTCGACCCAGTGCGGCCA
tig00000001_segment0	73880	73880	1	30	1	0.033	TCTTTCGATAC
tig00000001_segment0	73917	73917	1	31	0	0	ATGGGCGTTGA
tig00000001_segment0	73940	73977	9	288	0	0	ACCTTCGGGATACTCGCGACGGCGATAAACGGACGACAACGGCGTGTT
tig00000001_segment0	73993	74001	3	108	0	0	CTACACGAGGCGGCGAAAA
tig00000001_segment0	74065	74065	1	28	0	0	TGGTGCGGCCA
tig00000001_segment0	74099	74099	1	29	0	0	ATGGTCGCAGT
tig00000001_segment0	74111	74111	1	31	3	0.097	GAATGCGACCT
tig00000001_segment0	74137	74137	1	27	3	0.111	TCTGGCGACTA
tig00000001_segment0	74150	74153	2	48	2	0.042	ACAGCCGTCGAAAG
tig00000001_segment0	74171	74171	1	35	0	0	TGATGCGCAAG
tig00000001_segment0	74203	74203	1	28	0	0	ATCTTCGATAG
tig00000001_segment0	74249	74251	2	64	0	0	TTTGGCGCGGCAA
tig00000001_segment0	74305	74311	3	99	0	0	GCAGGCGCCGACGAGTA
tig00000001_segment0	74339	74339	1	23	0	0	CTCCTCGGGCA
tig00000001_segment0	74364	74367	2	46	0	0	GATGACGACGAGGA
tig00000001_segment0	74384	74399	4	124	0	0	AAAGTCGCTACGATCGTTCTCGTCAA
tig00000001_segment0	74439	74456	3	78	0	0	GCCCACGCCTCAGCGTAGATGCCGTGGA
tig00000001_segment0	74471	74471	1	36	2	0.056	TTGGGCGGTAG
tig00000001_segment0	74482	74487	2	66	4	0.061	GAATTCGGCTCGTCTC
tig00000001_segment0	74548	74552	2	68	0	0	TCTGGCGCCCGACCT
tig00000001_segment0	74563	74569	2	64	4	0.062	GCCCTCGGGTTCGATCC
tig00000001_segment0	74631	74636	2	70	0	0	TCTTGCGTGGCGAGAG
tig00000001_segment0	74666	74666	1	23	0	0	TCTCTCGGCAT
tig00000001_segment0	74680	74690	2	60	0	0	CTCTACGACCTTGATCGTACT
tig00000001_segment0	74701	74705	2	60	0	0	CTATACGAGCGTTGC
tig00000001_segment0	74728	74735	2	72	2	0.028	GGAATCGCAGTTCGATAG
tig00000001_segment0	74779	74779	1	33	0	0	ATTGACGAGCT
tig00000001_segment0	74806	74806	1	33	0	0	GATTGCGGGAT
tig00000001_segment0	74822	74822	1	36	1	0.028	GAGGTCGATCA
tig00000001_segment0	74834	74840	3	93	0	0	AACCTCGAGCGCGATAT
tig00000001_segment0	74886	74900	3	69	3	0.043	CATAGCGTGCCCGAGGTGTCGATTG
tig00000001_segment0	74926	74929	2	50	0	0	GACCACGACGCTGC
tig00000001_segment0	74940	74940	1	39	0	0	TTGAGCGACCT
tig00000001_segment0	74953	74970	6	186	0	0	GGCCACGGCCGCGCGTCCGCACCGTCCA
tig00000001_segment0	74983	74983	1	36	0	0	TTGGCCGCCAG
tig00000001_segment0	74999	74999	1	29	0	0	GTTGTCGAACC
tig00000001_segment0	75043	75043	1	26	1	0.038	GAAGACGACAT
tig00000001_segment0	75057	75059	2	66	0	0	AGCTGCGCGGTGT
tig00000001_segment0	75086	75092	2	52	0	0	CTGGACGGGATCGAGTG
tig00000001_segment0	75138	75138	1	30	3	0.1	TTTGACGCTTG
tig00000001_segment0	75158	75162	2	72	0	0	GTGGTCGAGCGGAAG
tig00000001_segment0	75175	75175	1	33	2	0.061	CAAAGCGAGCA
tig00000001_segment0	75320	75323	2	58	0	0	CATGCCGTCGGCCC
tig00000001_segment0	75335	75335	1	28	0	0	CATGGCGAGGA
tig00000001_segment0	75347	75352	2	54	0	0	AACATCGAGACGGAAG
tig00000001_segment0	75384	75384	1	24	0	0	AAATTCGGATA
tig00000001_segment0	75404	75407	2	66	0	0	AGTGGCGACGGCTC
tig00000001_segment0	75421	75421	1	28	2	0.071	TGTGCCGCTTA
tig00000001_segment0	75457	75457	1	34	1	0.029	GGGAGCGATTG
tig00000001_segment0	75468	75487	4	132	0	0	AGCTGCGATACGAATGCACGCTGTCGGTTT
tig00000001_segment0	75543	75543	1	23	0	0	AGAAGCGGCAA
tig00000001_segment0	75555	75555	1	27	0	0	AGCCCCGAGCT
tig00000001_segment0	75625	75635	2	50	0	0	TGGCCCGAATGATCCCGGGTG
tig00000001_segment0	75673	75678	2	72	2	0.028	ATGCCCGACTCGGCTT
tig00000001_segment0	75692	75692	1	29	0	0	CTTGGCGTAAT
tig00000001_segment0	75705	75712	2	78	0	0	GTTCCCGCATCACGAAGA
tig00000001_segment0	75755	75755	1	30	0	0	GGCTTCGGGGA
tig00000001_segment0	75791	75800	2	68	0	0	GTGGTCGCAGCAAGCGCTCT
tig00000001_segment0	75843	75852	2	74	2	0.027	GCTGACGATGGAGACGATGG
tig00000001_segment0	75866	75874	2	60	0	0	GCTAACGTGATCTCGCATG
tig00000001_segment0	75887	75887	1	34	2	0.059	TACATCGAGCC
tig00000001_segment0	75920	75920	1	33	2	0.061	ACTTGCGTTAA
tig00000001_segment0	75938	75946	2	64	0	0	TAGGACGATGTTACGAAAC
tig00000001_segment0	75978	75978	1	37	1	0.027	GTCTGCGATGC
tig00000001_segment0	76001	76001	1	27	1	0.037	CAGATCGTGTG
tig00000001_segment0	76021	76031	2	62	0	0	GTAGACGAGGGTTCTCGAAGT
tig00000001_segment0	76043	76043	1	31	0	0	GGGAACGGCTT
tig00000001_segment0	76069	76069	1	33	2	0.061	GGACACGATGC
tig00000001_segment0	76080	76080	1	32	1	0.031	ATATTCGCTTT
tig00000001_segment0	76095	76095	1	26	2	0.077	ACTACCGATGC
tig00000001_segment0	76144	76153	3	120	0	0	ATAGGCGAAACGCTCGGCTC
tig00000001_segment0	76166	76181	4	160	0	0	ATCCTCGGCGCTCCAACGGCCGGCAC
tig00000001_segment0	76207	76217	2	74	0	0	ATGCACGAGACTTGGCGTATA
tig00000001_segment0	76229	76233	2	66	0	0	GAGATCGTACGAGCT
tig00000001_segment0	76252	76252	1	29	1	0.034	CTTGTCGCACA
tig00000001_segment0	76268	76284	3	90	0	0	AGGGACGGTTTCGAATATAGCCGGAAG
tig00000001_segment0	76298	76298	1	25	3	0.12	AATCTCGTCAT
tig00000001_segment0	76318	76318	1	27	3	0.111	TAAATCGTGTG
tig00000001_segment0	76340	76340	1	23	1	0.043	GTTGGCGGAAG
tig00000001_segment0	76356	76367	3	114	0	0	GTGTACGATCGAGCTCCGTTGG
tig00000001_segment0	76388	76406	3	96	0	0	CAGAACGGAGAAGCGGACACCTGCGGTAA
tig00000001_segment0	76421	76421	1	34	2	0.059	TGTGCCGATAG
tig00000001_segment0	76437	76437	1	27	2	0.074	TGTCTCGTGTG
tig00000001_segment0	76478	76478	1	38	0	0	CTGAGCGGTAG
tig00000001_segment0	76503	76503	1	25	0	0	TAAGCCGGGAA
tig00000001_segment0	76519	76544	4	124	0	0	AAAGCCGAAAGTGACCGGGGGCTCGGATAGCGGACA
tig00000001_segment0	76577	76577	1	33	0	0	GCTATCGACAT
tig00000001_segment0	76591	76620	6	222	0	0	ACTGTCGCTCGACGGTTACGGAGTCGTGGGGTAGCGAAGC
tig00000001_segment0	76636	76636	1	21	4	0.19	TCTTGCGGAGA
tig00000001_segment0	76647	76652	2	62	0	0	GACAGCGGCTCGGGAG
tig00000001_segment0	76664	76664	1	27	1	0.037	CTTATCGGAGA
tig00000001_segment0	76699	76706	2	66	0	0	AAGCACGAGGATCGCAAG
tig00000001_segment0	76720	76720	1	39	0	0	TACCACGTTCT
tig00000001_segment0	76756	76769	3	111	0	0	GAGAACGGCTGACGTATTCGGTAT
tig00000001_segment0	76800	76824	6	222	0	0	TTTTCCGTCTCGGCACGCTCGTCCGAACTCGGGCC
tig00000001_segment0	76874	76874	1	38	1	0.026	AGACTCGATTG
tig00000001_segment0	76920	76942	4	140	0	0	ATGTTCGAAGTATACGATTATACACGTCGCCCT
tig00000001_segment0	76953	76953	1	37	1	0.027	GCTGGCGCAGG
tig00000001_segment0	76972	76976	2	76	0	0	ACCACCGGCCGTATC
tig00000001_segment0	76994	76994	1	40	0	0	GAAATCGCCTG
tig00000001_segment0	77008	77008	1	31	0	0	GAAATCGCTAA
tig00000001_segment0	77026	77026	1	23	0	0	ATCCTCGGGCT
tig00000001_segment0	77069	77084	4	156	0	0	TCAGACGAGTTCGATCTCGACGAAAG
tig00000001_segment0	77102	77102	1	36	1	0.028	CCTCTCGATTG
tig00000001_segment0	77128	77133	2	64	0	0	GCTACCGTGTCGACTA
tig00000001_segment0	77147	77156	2	80	0	0	CTAGGCGATGTTAACGATGG
tig00000001_segment0	77168	77168	1	42	0	0	GTCATCGGCTG
tig00000001_segment0	77198	77198	1	35	1	0.029	AACATCGAGGC
tig00000001_segment0	77278	77287	2	76	2	0.026	TAGGACGCTTGTTTCGCTAG
tig00000001_segment0	77300	77300	1	37	0	0	AGCTCCGGCTC
tig00000001_segment0	77318	77327	3	117	0	0	GGTGCCGGCGCCAACGAGGG
tig00000001_segment0	77341	77348	2	46	0	0	GGGCTCGTTGTCCGGTAT
tig00000001_segment0	77375	77391	4	168	0	0	AAGAGCGGTATCGTATCGTCTCGCAGG
tig00000001_segment0	77484	77519	8	344	0	0	GCTGACGATCGCGGCATCGCTGGACACGGAGCCGCGTCTGCGACCT
tig00000001_segment0	77533	77533	1	33	0	0	TGATACGATAT
tig00000001_segment0	77548	77548	1	31	2	0.065	TACCTCGGAAT
tig00000001_segment0	77560	77567	2	52	0	0	GCTAACGGGTATCGCAGC
tig00000001_segment0	77615	77615	1	28	0	0	GTTTCCGCTGC
tig00000001_segment0	77638	77647	2	70	0	0	ATCCTCGTCAGTTTCGGCTG
tig00000001_segment0	77658	77658	1	22	0	0	CTTCCCGGTAG
tig00000001_segment0	77684	77687	2	68	0	0	TATGGCGTCGCAAC
tig00000001_segment0	77704	77704	1	36	1	0.028	TGTATCGGCAG
tig00000001_segment0	77719	77762	9	351	0	0	TTGTTCGCTAATCGGTCGCACGGGTGCTCGCAGTCGCGCGGTTGTATCCGGTCT
tig00000001_segment0	77783	77783	1	28	2	0.071	CCATCCGCTAA
tig00000001_segment0	77795	77816	4	168	0	0	ATGATCGACTCGTCAATCGTCAAGGGCGGTTC
tig00000001_segment0	77827	77870	11	451	0	0	ACTAGCGAGACGTGGGCTTCGGCGACGCGAGCGAGTGGCGTGCGACGGCGACTG
tig00000001_segment0	77896	77909	3	111	0	0	TGGGTCGGTTCGGCTAGACGGCTG
tig00000001_segment0	77930	77930	1	35	2	0.057	CCTATCGATAA
tig00000001_segment0	77951	77960	2	74	2	0.027	AGTCACGTAGAGTACGGATG
tig00000001_segment0	78001	78004	2	76	0	0	GGATCCGCCGGGAT
tig00000001_segment0	78022	78022	1	39	0	0	GGGAGCGATTG
tig00000001_segment0	78045	78045	1	29	1	0.034	GGTCTCGGCAT
tig00000001_segment0	78071	78071	1	28	0	0	CTTGGCGGGCT
tig00000001_segment0	78083	78123	7	301	0	0	CTAGACGCTGCTCTCGCTCTCGCTCTCGTCTACGAGCGGCCTTTTCGGCCT
tig00000001_segment0	78149	78152	2	64	0	0	ATGGACGACGACCC
tig00000001_segment0	78169	78169	1	31	2	0.065	GTATGCGCTGA
tig00000001_segment0	78183	78183	1	30	0	0	AGTTGCGTCTA
tig00000001_segment0	78211	78211	1	33	0	0	GATGACGAATG
tig00000001_segment0	78261	78278	4	152	4	0.026	TTACTCGAACCACGCGTCTATACGCAAC
tig00000001_segment0	78307	78307	1	35	0	0	GTTTACGCTTT
tig00000001_segment0	78333	78333	1	21	0	0	TGTGACGTTGC
tig00000001_segment0	78440	78440	1	28	2	0.071	ATTTACGGGAC
tig00000001_segment0	78451	78451	1	32	3	0.094	ATGGACGAACC
tig00000001_segment0	78472	78472	1	29	2	0.069	ATGGTCGTAAA
tig00000001_segment0	78518	78518	1	31	0	0	ATCAGCGATGA
tig00000001_segment0	78642	78642	1	25	1	0.04	TTTAACGAAAT
tig00000001_segment0	78659	78659	1	33	4	0.121	TTTGTCGATAT
tig00000001_segment0	78692	78692	1	41	0	0	AAAATCGAAAT
tig00000001_segment0	78730	78734	2	80	0	0	CCTGACGCTCGATCT
tig00000001_segment0	78750	78750	1	22	0	0	ATGACCGAGGG
tig00000001_segment0	78771	78771	1	32	1	0.031	TTGAACGATGA
tig00000001_segment0	78830	78844	3	114	0	0	GATCACGAGTCGCCTTGAGCGCCAA
tig00000001_segment0	78888	78888	1	34	5	0.147	TGACTCGTGTA
tig00000001_segment0	78932	78938	2	70	0	0	TGATGCGTAGTCGTAAT
tig00000001_segment0	78951	78951	1	34	1	0.029	CTGTACGGTCA
tig00000001_segment0	78984	78984	1	23	4	0.174	AGACTCGTTAT
tig00000001_segment0	79004	79004	1	37	1	0.027	GGATGCGACTT
tig00000001_segment0	79042	79042	1	31	1	0.032	TTTATCGGCAG
tig00000001_segment0	79071	79071	1	43	0	0	CTGTACGTTCA
tig00000001_segment0	79083	79083	1	34	1	0.029	TTATTCGATAT
tig00000001_segment0	79099	79111	3	114	0	0	TGGTTCGGTGGGTCGACCGTTCA
tig00000001_segment0	79123	79123	1	35	0	0	TTAAACGCAAT
tig00000001_segment0	79141	79141	1	27	2	0.074	GTCTTCGGTAT
tig00000001_segment0	79186	79186	1	41	1	0.024	TAATACGATTT
tig00000001_segment0	79215	79217	2	80	0	0	GCTTGCGCGAGGT
tig00000001_segment0	79292	79292	1	24	4	0.167	ATGGTCGCTAT
tig00000001_segment0	79356	79356	1	34	0	0	TTCTCCGCATC
tig00000001_segment0	79394	79394	1	27	0	0	TTGTTCGGACA
tig00000001_segment0	79405	79405	1	27	0	0	ATTATCGAGAT
tig00000001_segment0	79427	79427	1	31	3	0.097	CATTCCGGCAC
tig00000001_segment0	79510	79510	1	38	2	0.053	ACATACGTTCA
tig00000001_segment0	79537	79537	1	29	0	0	TTGGCCGCAAT
tig00000001_segment0	79567	79584	4	168	0	0	TGTAACGGTACGTACCGAGCAACGTTTG
tig00000001_segment0	79641	79648	2	66	2	0.03	AAATGCGTAACACGGATC
tig00000001_segment0	79668	79668	1	35	0	0	TAAAACGAGTG
tig00000001_segment0	79702	79702	1	32	2	0.062	GCTATCGTTGG
tig00000001_segment0	79738	79738	1	30	0	0	AGTGGCGGATT
tig00000001_segment0	79776	79776	1	36	5	0.139	ACCTGCGACTG
tig00000001_segment0	79791	79791	1	21	2	0.095	CTCACCGAGAC
tig00000001_segment0	80076	80085	2	76	0	0	TAGGACGGGCTTCTCGAGCC
tig00000001_segment0	80193	80193	1	37	2	0.054	AGACCCGCCCA
tig00000001_segment0	80270	80270	1	34	0	0	GCCCCCGGCCT
tig00000001_segment0	80406	80414	2	82	0	0	CAAGCCGCCTTATCGGCCT
tig00000001_segment0	80432	80432	1	33	0	0	CCAGACGGAGG
tig00000001_segment0	80540	80540	1	37	1	0.027	CTAGGCGTTAG
tig00000001_segment0	80619	80619	1	23	4	0.174	ATTTCCGATAT
tig00000001_segment0	80648	80648	1	36	0	0	CACAACGCCTT
tig00000001_segment0	80660	80660	1	32	3	0.094	AACAGCGGGGC
tig00000001_segment0	80680	80680	1	29	5	0.172	TATTGCGTCCT
tig00000001_segment0	80731	80731	1	43	1	0.023	CTGGGCGTATA
tig00000001_segment0	81165	81165	1	33	5	0.152	TCCTACGAGGC
tig00000001_segment0	81189	81189	1	35	1	0.029	TTCTACGGCAC
tig00000001_segment0	81201	81201	1	27	4	0.148	TCCTTCGGCAA
tig00000001_segment0	81245	81245	1	35	5	0.143	AGAGCCGATAT
tig00000001_segment0	81300	81300	1	39	1	0.026	CAGAGCGTCCT
tig00000001_segment0	81539	81539	1	29	1	0.034	TTAAACGAGGC
tig00000001_segment0	81621	81621	1	31	0	0	TAGGCCGTAAG
tig00000001_segment0	81740	81740	1	27	2	0.074	TGTAGCGCCTG
tig00000001_segment0	81818	81818	1	35	1	0.029	CACAACGCTGT
tig00000001_segment0	81855	81855	1	40	0	0	GCAGCCGGCCT
tig00000001_segment0	81872	81872	1	30	2	0.067	GAGGTCGAGAT
tig00000001_segment0	81909	81909	1	23	1	0.043	CCCTCCGGGCT
tig00000001_segment0	81942	81942	1	29	2	0.069	ATAGCCGCTAC
tig00000001_segment0	81986	81986	1	35	1	0.029	GACTCCGCAAA
tig00000001_segment0	82038	82038	1	33	1	0.03	AAAAGCGGAAA
tig00000001_segment0	82091	82091	1	43	1	0.023	GCAGGCGGCCT
tig00000001_segment0	82174	82174	1	31	3	0.097	AGACTCGACTA
tig00000001_segment0	82230	82230	1	40	2	0.05	TAGCTCGAGAT
tig00000001_segment0	82719	82729	2	72	0	0	TGCAGCGTTTAGGGGCGGCAC
tig00000001_segment0	82740	82740	1	27	9	0.333	CTTAACGGTGA
tig00000001_segment0	83171	83171	1	27	5	0.185	GTATTCGGTAT
tig00000001_segment0	83188	83193	2	70	4	0.057	CCTATCGACTCGGGGT
tig00000001_segment0	83228	83228	1	33	8	0.242	ATCATCGCTGT
tig00000001_segment0	83279	83279	1	32	3	0.094	CTACCCGCCAC
tig00000001_segment0	84490	84490	1	26	7	0.269	TAAGCCGGTTA
tig00000001_segment0	84507	84507	1	26	7	0.269	TATACCGGTAA
tig00000001_segment0	84984	84984	1	24	0	0	TGTCACGGGCT
tig00000001_segment0	84995	84995	1	25	2	0.08	GGGCTCGGTAT
tig00000001_segment0	85010	85026	3	63	0	0	GTGAACGGGGAACGCTTCAGGCGGAAT
tig00000001_segment0	85086	85103	3	96	0	0	CAAGACGTAGCTCGAAGAGCTACGTTCT
tig00000001_segment0	85142	85158	4	112	0	0	CTCTGCGATAACGTATCGCCACGTGAC
tig00000001_segment0	85174	85185	3	90	0	0	ATATCCGGCTCACCGCCGGATA
tig00000001_segment0	85229	85229	1	36	0	0	TCTTGCGCTGT
tig00000001_segment0	85258	85258	1	31	1	0.032	AGCATCGAGCT
tig00000001_segment0	85285	85298	3	81	0	0	TGTATCGAATCTGTCCGTCGGGTC
tig00000001_segment0	85311	85311	1	28	0	0	TATTGCGGGCC
tig00000001_segment0	85325	85325	1	22	3	0.136	CTTATCGGGGT
tig00000001_segment0	85361	85364	2	52	0	0	CTCAGCGGCGTTTT
tig00000001_segment0	85379	85400	5	140	0	0	ATAGCCGGCGGGGACTTCGGTCGGATCGGCAT
tig00000001_segment0	85441	85456	4	96	0	0	TGGGACGGCCTCCGCGGCCTCGTCTA
tig00000001_segment0	85468	85468	1	33	0	0	CCCAGCGAGAG
tig00000001_segment0	85511	85511	1	22	3	0.136	TCCTTCGGCTT
tig00000001_segment0	85527	85530	2	54	0	0	GGTGGCGGCGGGTC
tig00000001_segment0	85565	85569	2	50	0	0	GGTGGCGGTCGGCCT
tig00000001_segment0	85584	85584	1	25	6	0.24	AGATTCGTATG
tig00000001_segment0	85616	85616	1	28	0	0	ACTGGCGGGCA
tig00000001_segment0	85630	85630	1	26	1	0.038	CTAGTCGGTAG
tig00000001_segment0	85723	85730	2	44	0	0	TGTTCCGGGCATCGAGCC
tig00000001_segment0	85745	85766	4	120	0	0	ATAGTCGCCTTCTCGATAGCGTCTGGCGGGTC
tig00000001_segment0	85780	85785	2	58	0	0	TATGACGGTTCGCCTG
tig00000001_segment0	85796	85811	3	72	0	0	GTCTTCGTAACGGGCTTGTGCGGCTA
tig00000001_segment0	85823	85828	2	52	0	0	GCTCTCGGAGCGTAAG
tig00000001_segment0	85847	85881	5	135	0	0	TATCTCGTTCATCGTCTGTGCGAACTGTTCCGCATCTCTCGTGGC
tig00000001_segment0	85947	85956	3	63	0	0	TAGTTCGCGAAGAACGGGGA
tig00000001_segment0	85992	86003	3	90	0	0	GAGTTCGCTGCGAACTCGGCCA
tig00000001_segment0	86020	86030	2	54	0	0	GCCATCGGCTCCAGTCGTCTT
tig00000001_segment0	86086	86090	2	58	0	0	TTAGCCGCTCGGTCT
tig00000001_segment0	86102	86108	2	42	2	0.048	TCCATCGGTTTCGGGGT
tig00000001_segment0	86135	86135	1	23	1	0.043	CAGGGCGTTGA
tig00000001_segment0	86194	86198	2	44	2	0.045	GTCCTCGATCGGATA
tig00000001_segment0	86254	86267	3	78	0	0	AATATCGGGCGGTATCTTCGGCAT
tig00000001_segment0	86310	86317	2	46	0	0	ATCTTCGTGAGTCGGCAG
tig00000001_segment0	86342	86351	2	42	0	0	AGCATCGTTCCCTTCGCTAG
tig00000001_segment0	86401	86411	2	50	0	0	AAGCTCGCTCTGGCACGGGCA
tig00000001_segment0	86441	86464	5	145	0	0	TCTTGCGTCTCGGGCGGGATTCGATCTTCGGCAG
tig00000001_segment0	86491	86491	1	23	1	0.043	CCCATCGTTCT
tig00000001_segment0	86528	86530	2	28	0	0	GTAGTCGCGGGAG
tig00000001_segment0	86543	86557	4	84	0	0	CAGGTCGTAAGTGCGGGCGCGGCCT
tig00000001_segment0	86571	86571	1	21	1	0.048	TGGCCCGCTAT
tig00000001_segment0	86606	86606	1	30	1	0.033	GAGTGCGGTCT
tig00000001_segment0	86641	86647	2	46	0	0	AGATACGGTCTCGGTAT
tig00000001_segment0	86659	86659	1	24	0	0	ACAGTCGGTCT
tig00000001_segment0	86697	86714	4	92	0	0	ATCTTCGGGTGACGCGGGGCTCCGTCTT
tig00000001_segment0	86779	86779	1	28	0	0	GTAGGCGGCTG
tig00000001_segment0	86829	86860	6	168	0	0	ACTACCGTCGGGTTCCGTGGGTGCGGTTGTCGGATACGGGTT
tig00000001_segment0	86880	86883	2	56	0	0	TTCAACGGCGGAAG
tig00000001_segment0	86928	86935	2	54	0	0	TGGTGCGCCAGGCGCTCA
tig00000001_segment0	86982	86985	2	54	0	0	CAGAGCGTCGGGCT
tig00000001_segment0	87082	87088	2	48	0	0	AACTTCGTGGTCGAAAA
tig00000001_segment0	87133	87139	2	60	2	0.033	ATAGGCGAGGGCGCTCC
tig00000001_segment0	87176	87176	1	26	2	0.077	AGCAGCGGATT
tig00000001_segment0	87222	87222	1	25	1	0.04	GCACTCGGTGG
tig00000001_segment0	87273	87279	2	40	2	0.05	TCCTTCGTCATCGTACT
tig00000001_segment0	87294	87301	2	50	2	0.04	TAGCACGCCTGCCGATAC
tig00000001_segment0	87318	87321	2	58	0	0	AGAGGCGTCGGTTT
tig00000001_segment0	87351	87367	4	124	0	0	CCAGTCGAACGGGCGTAGGGTCGGTGC
tig00000001_segment0	87382	87382	1	26	0	0	ATAAACGCTTC
tig00000001_segment0	87411	87420	2	68	2	0.029	TTCCTCGCAGGCTTCGTCCC
tig00000001_segment0	87433	87433	1	24	2	0.083	TTGAACGGTAT
tig00000001_segment0	87469	87488	3	78	0	0	GGTGCCGTAAGTTTCGAGAAATCTCGGATG
tig00000001_segment0	87513	87519	2	42	0	0	GTTCCCGAAGCCGATAA
tig00000001_segment0	87534	87534	1	30	1	0.033	TTGTACGTCTG
tig00000001_segment0	87550	87550	1	24	0	0	CAGGTCGGGGT
tig00000001_segment0	87583	87583	1	25	2	0.08	ACCTTCGCAGG
tig00000001_segment0	87608	87615	2	40	0	0	CTTCCCGGCCAACGATGA
tig00000001_segment0	87654	87681	4	92	0	0	GAATTCGCACTTGGCCGGGTTGGCGAAGAGCCCGGCTG
tig00000001_segment0	87734	87740	2	36	0	0	CTTCTCGGGTTCGGCTG
tig00000001_segment0	87759	87759	1	25	1	0.04	GATATCGTCCA
tig00000001_segment0	87772	87772	1	22	1	0.045	TATGCCGTGCA
tig00000001_segment0	87849	87849	1	23	1	0.043	TAGCCCGAATG
tig00000001_segment0	87870	87870	1	26	0	0	GGACTCGTATA
tig00000001_segment0	87884	87890	2	40	0	0	CAAACCGGGTCCGAAAA
tig00000001_segment0	87926	87926	1	28	0	0	CCATTCGCAGG
tig00000001_segment0	87948	87948	1	24	2	0.083	AGATACGATGT
tig00000001_segment0	87959	87959	1	26	0	0	CAATGCGGGAG
tig00000001_segment0	88015	88022	2	48	0	0	GGCAACGGGTAACGATCC
tig00000001_segment0	88062	88080	4	112	0	0	ATCCACGCAAAATCGCAATCCGCCGCCAG
tig00000001_segment0	88193	88193	1	25	3	0.12	CTTCTCGGGAC
tig00000001_segment0	88245	88245	1	28	2	0.071	CAGTTCGATAT
tig00000001_segment0	88261	88270	3	84	0	0	TCTCCCGCCCGGTGCGGGGG
tig00000001_segment0	88347	88351	2	44	0	0	TTCTCCGCTCGTCTC
tig00000001_segment0	88400	88415	3	69	0	0	AGAAGCGGCAGCGGGCTCTCCGACTG
tig00000001_segment0	88431	88441	2	46	0	0	TCTAACGCCTTGTAGCGATAT
tig00000001_segment0	88499	88502	2	46	0	0	GCTGGCGGCGGAAC
tig00000001_segment0	88513	88513	1	21	1	0.048	TTTTTCGGTAT
tig00000001_segment0	88540	88542	2	52	2	0.038	ACTTTCGCGGGCT
tig00000001_segment0	88605	88605	1	26	2	0.077	GTGGGCGGCAA
tig00000001_segment0	88621	88626	2	48	0	0	ACCTGCGGGTCGTGTT
tig00000001_segment0	88713	88737	7	210	0	0	GTGGTCGACGATACGGAGTCCGGCGCGGACGTAGT
tig00000001_segment0	88769	88776	2	52	0	0	CAGGGCGCCCATCGAATA
tig00000001_segment0	88791	88791	1	27	1	0.037	TATTTCGAAGG
tig00000001_segment0	88811	88811	1	26	0	0	GGGGGCGGAGG
tig00000001_segment0	88867	88887	4	76	0	0	CCCTCCGCTCCGCTATCCGTCATAGCGTAGG
tig00000001_segment0	88911	88915	2	36	6	0.167	TTTTCCGGTCGATAT
tig00000001_segment0	88929	88929	1	23	0	0	GCTGGCGGGTA
tig00000001_segment0	88952	88952	1	28	0	0	TGGAACGTTGG
tig00000001_segment0	88965	88975	2	52	0	0	CTCTTCGTCTTCAATCGGGAT
tig00000001_segment0	88995	88998	2	54	0	0	AGATGCGGCGGATA
tig00000001_segment0	89019	89019	1	22	3	0.136	CAATGCGGCTG
tig00000001_segment0	89045	89048	2	48	0	0	CCTGGCGCCGACTT
tig00000001_segment0	89069	89069	1	26	0	0	CACACCGTTTT
tig00000001_segment0	89107	89107	1	25	3	0.12	CTGAGCGATTA
tig00000001_segment0	89127	89149	4	72	0	0	GATCTCGGGGAGGAACGACGGCTATAACGATAT
tig00000001_segment0	89174	89179	2	32	0	0	AGCTGCGTGACGGAAC
tig00000001_segment0	89194	89218	5	115	0	0	CAGGTCGAGTGTCGGGTTCGGGGCAGTCGCGGAGG
tig00000001_segment0	89240	89245	2	52	0	0	TGATCCGCAGCGGAAG
tig00000001_segment0	89269	89293	5	140	0	0	CCCTGCGATAGTTCGGGCGGTTATAACGGCGCTGT
tig00000001_segment0	89324	89332	2	60	0	0	TCCTGCGGGCTGGCGGTTC
tig00000001_segment0	89350	89359	2	44	0	0	GGCTTCGGCCTCTCCGGGGG
tig00000001_segment0	89385	89385	1	22	2	0.091	CCTCTCGGGGG
tig00000001_segment0	89441	89457	4	116	0	0	TGCTCCGCGGAACGTTTGAGGCGTTCT
tig00000001_segment0	89482	89494	3	60	0	0	AAGGTCGGCTCCTCTCGCGGTAT
tig00000001_segment0	89509	89509	1	28	1	0.036	GCAGGCGAATG
tig00000001_segment0	89541	89541	1	23	0	0	ACCAACGTCTG
tig00000001_segment0	89552	89565	4	104	0	0	GTAACCGTAATCGGCGGGCGGGTT
tig00000001_segment0	89598	89612	3	78	0	0	TCCTTCGACACGGCCTTCTCGAGGA
tig00000001_segment0	89645	89645	1	28	0	0	TAGGCCGCTGT
tig00000001_segment0	89725	89732	3	69	0	0	GTTTCCGTCGTGCGGTTC
tig00000001_segment0	89762	89762	1	23	2	0.087	ATAAGCGCTCT
tig00000001_segment0	89796	89815	4	88	0	0	TAGTCCGGAAGTCGGCAGGTTCCGCGGAGG
tig00000001_segment0	89881	89902	4	72	4	0.056	CCATACGGCTAATAGCGGTCGGGTACCGGTCT
tig00000001_segment0	89916	89916	1	21	1	0.048	TTTATCGTCAG
tig00000001_segment0	89927	89962	7	196	7	0.036	CTTCTCGGTGATTGCGTTACGGAAACGGCGTAGGTCTGCGCGGGTA
tig00000001_segment0	89987	89995	2	46	0	0	AGGGTCGGGTAGTCGTTCT
tig00000001_segment0	90011	90025	3	66	0	0	CTGGGCGGAGGCGGTAGATCGGGCA
tig00000001_segment0	90039	90045	2	40	0	0	GGAGGCGGAGACGCTTC
tig00000001_segment0	90086	90086	1	24	0	0	GGGGTCGGGGG
tig00000001_segment0	90131	90131	1	23	0	0	TTTGGCGTTTA
tig00000001_segment0	90157	90157	1	24	0	0	CATCTCGAGCT
tig00000001_segment0	90188	90188	1	21	5	0.238	CTTATCGAGCC
tig00000001_segment0	90227	90246	6	162	0	0	TGCAGCGGACCGTTCGACCCGCGCCGCTTG
tig00000001_segment0	90270	90270	1	23	0	0	AGGGTCGATAT
tig00000001_segment0	90322	90326	2	32	0	0	GCTTTCGGTCGGTAA
tig00000001_segment0	90354	90354	1	24	0	0	TGCTCCGCCAT
tig00000001_segment0	90417	90438	6	150	0	0	TAGTGCGCTTCGAACTCGGCGCGGTTCGCTGG
tig00000001_segment0	90467	90487	5	120	0	0	GTGGTCGGGCATTGCGTTCGGCGTCCGATGG
tig00000001_segment0	90503	90513	2	52	0	0	AGCTACGTAGTGTCACGGGCT
tig00000001_segment0	90524	90524	1	24	1	0.042	GGGCTCGGTAT
tig00000001_segment0	90539	90555	3	33	0	0	GTGAACGGGGAACGCTTCAGGCGGAAT
tig00000001_segment0	90575	90575	1	23	0	0	TGCTACGGATA
tig00000001_segment0	90615	90632	3	78	0	0	CAAGACGTAGCTCGAAGAGCTACGTTCT
tig00000001_segment0	90671	90687	4	104	0	0	CTCTGCGATAACGTATCGCCACGTGAC
tig00000001_segment0	90703	90714	3	78	0	0	ATATCCGGCTCACCGCCGGATA
tig00000001_segment0	90758	90758	1	27	1	0.037	TCTTGCGCTGT
tig00000001_segment0	92063	92063	1	21	10	0.476	TAAGCCGTTAA
tig00000001_segment0	92097	92106	2	44	2	0.045	ATAATCGCTATACACGCAAT
tig00000001_segment0	92778	92788	2	48	0	0	GGAGGCGATTCTAATCGATGC
tig00000001_segment0	92856	92856	1	21	0	0	CAGATCGATTG
tig00000001_segment0	92870	92884	3	63	0	0	CTAGTCGCTGTATCGAGGTCGCTGC
tig00000001_segment0	92929	92936	2	42	2	0.048	GATATCGGGATTCGTAGA
tig00000001_segment0	92993	93003	4	68	0	0	CAACTCGAAACGCGACGGACA
tig00000001_segment0	93040	93040	1	21	2	0.095	GGGAGCGGGTC
tig00000001_segment0	93209	93209	1	22	1	0.045	TCTTTCGAGTG
tig00000001_segment0	93382	93391	2	44	0	0	GCTATCGTCTTCATCGATTC
tig00000001_segment0	93418	93426	2	32	0	0	ATTTTCGCATCTTCGTGGG
tig00000001_segment0	93467	93480	3	57	0	0	TTCAGCGCCATAGCTCGCCGAGAG
tig00000001_segment0	93496	93503	2	46	0	0	AATGACGTACTACGTCTG
tig00000001_segment0	93605	93605	1	21	1	0.048	TGCATCGCATA
tig00000001_segment0	93627	93632	2	44	0	0	CTGGCCGGGGCGAATG
tig00000001_segment0	93651	93665	3	63	0	0	GCATCCGGTTTCGCACTCTCGTCAA
tig00000001_segment0	93706	93711	3	54	0	0	GGTGCCGCGCCGTGTT
tig00000001_segment0	93723	93732	2	40	0	0	GACAGCGTAACAAGCGTAGT
tig00000001_segment0	93746	93750	2	42	2	0.048	AATTTCGATCGACAA
tig00000001_segment0	93781	93786	2	36	0	0	CAACTCGTTTCGACCT
tig00000001_segment0	93827	93832	3	42	0	0	CTCTGCGCGACGGATA
tig00000001_segment0	93887	93896	2	44	0	0	ATGAACGAGAGCTACGAGTA
tig00000001_segment0	93919	93919	1	24	1	0.042	GGTTGCGCAAT
tig00000001_segment0	93953	93961	2	24	0	0	AGTCTCGAATTCCCGGGTA
tig00000001_segment0	94109	94124	3	69	0	0	TGTGCCGGAAAAGTCGAAGCCGTACC
tig00000001_segment0	94330	94330	1	24	2	0.083	TGCCTCGCTCA
tig00000001_segment0	94361	94377	3	69	3	0.043	ATAGGCGAAGGCACGGATCATCGAGAA
tig00000001_segment0	94389	94389	1	22	1	0.045	TATCTCGCACC
tig00000001_segment0	94534	94555	4	80	0	0	GGGGCCGCGGAGCAATGCGACATTCTCGAGTT
tig00000001_segment0	94592	94606	4	72	0	0	GGATACGCGCGATTTTCTCCGTGTG
tig00000001_segment0	94634	94639	2	42	0	0	CTAATCGCATCGACCT
tig00000001_segment0	94894	94894	1	22	1	0.045	TAAAACGTAAT
tig00000001_segment0	95558	95558	1	22	1	0.045	TATAACGCTCT
tig00000001_segment0	96894	96894	1	22	2	0.091	CTTTACGACTT
tig00000001_segment0	97176	97190	3	87	0	0	CTATCCGCCCCGACAAACACGGGCA
tig00000001_segment0	97231	97231	1	28	2	0.071	TATCTCGAACT
tig00000001_segment0	97297	97297	1	27	0	0	ACAATCGCCCT
tig00000001_segment0	97337	97337	1	25	0	0	CTTGTCGATGG
tig00000001_segment0	97354	97354	1	27	2	0.074	TAAATCGCTTA
tig00000001_segment0	97490	97505	3	84	0	0	CATCTCGTTAAGTTCGGCTTCGGCTC
tig00000001_segment0	97590	97595	2	44	2	0.045	TGACCCGTGTCGCTAT
tig00000001_segment0	97628	97628	1	22	2	0.091	TACAGCGAGAA
tig00000001_segment0	97640	97667	4	96	0	0	GAGTTCGGCCACTTCGGTATATCGCTTAGAGACGACCA
tig00000001_segment0	97694	97694	1	24	1	0.042	ATTCTCGAACT
tig00000001_segment0	97716	97724	2	56	2	0.036	ATATACGTCATAGCGTTGT
tig00000001_segment0	97765	97773	2	50	2	0.04	CTTGGCGAGCATGCGATGG
tig00000001_segment0	97866	97866	1	25	0	0	CACAGCGCAGT
tig00000001_segment0	97877	97877	1	23	0	0	CTCATCGGTGC
tig00000001_segment0	97898	97898	1	22	0	0	ATTGACGTTAG
tig00000001_segment0	97955	97955	1	24	0	0	CATTTCGTCTG
tig00000001_segment0	98005	98005	1	30	0	0	CAGGGCGTATG
tig00000001_segment0	98032	98035	2	46	0	0	TTTGCCGTCGGGGC
tig00000001_segment0	98059	98059	1	30	2	0.067	ACCTGCGCTGT
tig00000001_segment0	98114	98114	1	23	2	0.087	TATCTCGATAT
tig00000001_segment0	98187	98187	1	28	3	0.107	TCTGGCGTTTG
tig00000001_segment0	98363	98363	1	25	1	0.04	TAGGCCGGGGA
tig00000001_segment0	98380	98380	1	25	0	0	TTTGGCGGTTG
tig00000001_segment0	98393	98393	1	22	0	0	GTGGTCGGTGG
tig00000001_segment0	98430	98430	1	24	0	0	TTACCCGCATT
tig00000001_segment0	98531	98531	1	25	0	0	AGGTGCGGGTC
tig00000001_segment0	98577	98577	1	24	2	0.083	TCTGCCGAACA
tig00000001_segment0	98596	98609	3	75	0	0	CCTTCCGAGGAGCGTTCTCGACCA
tig00000001_segment0	98637	98637	1	23	0	0	ATATCCGCAAC
tig00000001_segment0	98774	98776	2	34	2	0.059	GCAGTCGCGGTAT
tig00000001_segment0	98818	98818	1	25	0	0	CTAAGCGTCAG
tig00000001_segment0	98982	98990	2	46	2	0.043	ATTGTCGTATTGCCGCTGA
tig00000001_segment0	99044	99044	1	29	1	0.034	ATGAGCGAGGT
tig00000001_segment0	99200	99213	3	90	0	0	GAATGCGTGCGGCTGAAACGTTGA
tig00000001_segment0	99237	99237	1	26	0	0	CCTATCGCAAG
tig00000001_segment0	99269	99269	1	29	1	0.034	TAGCACGTTCC
tig00000001_segment0	99281	99281	1	26	2	0.077	TCTGACGGTTT
tig00000001_segment0	99307	99317	2	50	0	0	CTATCCGAAGCATGCCGTGGT
tig00000001_segment0	99343	99354	3	72	0	0	TTCCCCGGCCGGGATCCGGGAC
tig00000001_segment0	99468	99468	1	23	0	0	GTGTACGGAAT
tig00000001_segment0	99519	99519	1	24	0	0	GAAAACGACAC
tig00000001_segment0	99543	99543	1	25	2	0.08	CCCATCGTCTA
tig00000001_segment0	99563	99563	1	21	2	0.095	GACCTCGGAGC
tig00000001_segment0	99595	99595	1	24	1	0.042	TTGAGCGGACA
tig00000001_segment0	99609	99625	4	120	0	0	CAAGGCGCGAGAACCGAAGGCCGATTG
tig00000001_segment0	99644	99644	1	29	2	0.069	ACAATCGTTTG
tig00000001_segment0	99663	99663	1	31	2	0.065	TAAAACGTAGG
tig00000001_segment0	99694	99694	1	32	0	0	AACAACGCCCC
tig00000001_segment0	99734	99734	1	30	1	0.033	ATAGTCGAGCC
tig00000001_segment0	99751	99754	2	64	0	0	TGTCCCGACGCCAA
tig00000001_segment0	99775	99775	1	28	0	0	CATGCCGAGGG
tig00000001_segment0	99816	99820	2	32	2	0.062	CTGTCCGTCCGTTGC
tig00000001_segment0	99836	99836	1	22	2	0.091	CCATCCGAGTG
tig00000001_segment0	99848	99848	1	32	1	0.031	CCTGTCGCTTG
tig00000001_segment0	99871	99871	1	24	0	0	TATGTCGCTAC
tig00000001_segment0	99890	99902	3	78	0	0	TATTACGGTCGTGGAGCCGCCAT
tig00000001_segment0	99925	99925	1	21	3	0.143	CTGATCGTGAA
tig00000001_segment0	99938	99940	2	32	0	0	CCAGCCGCGTTGC
tig00000001_segment0	99960	99960	1	34	1	0.029	TTTGGCGTTTA
tig00000001_segment0	99976	99976	1	38	0	0	GGCATCGCCTC
tig00000001_segment0	99989	99998	2	64	0	0	TCTACCGGTGATGCCGCCAT
tig00000001_segment0	100032	100038	2	74	0	0	AGCTTCGCACCCGGCAG
tig00000001_segment0	100051	100051	1	27	2	0.074	TCAATCGTTCA
tig00000001_segment0	100098	100098	1	22	0	0	GACCCCGGCTA
tig00000001_segment0	100119	100123	2	64	0	0	ATTATCGATCGTATT
tig00000001_segment0	100172	100172	1	25	2	0.08	ATGGTCGCCCA
tig00000001_segment0	100203	100203	1	25	3	0.12	GCTCTCGTGAT
tig00000001_segment0	100225	100225	1	25	0	0	ACCTTCGTTAT
tig00000001_segment0	100280	100295	3	66	0	0	TGTCTCGGGGGCTCGTGTCTCGCTTT
tig00000001_segment0	100323	100323	1	35	1	0.029	GAGAGCGATAG
tig00000001_segment0	100352	100352	1	34	0	0	TGAGGCGAAGT
tig00000001_segment0	100364	100382	6	174	0	0	AGTCCCGACGATCGGCGTCGTTGCGTGTG
tig00000001_segment0	100413	100413	1	33	1	0.03	TGCTTCGAGTC
tig00000001_segment0	100431	100431	1	30	2	0.067	GCTGTCGACCC
tig00000001_segment0	100446	100449	2	52	2	0.038	CTATGCGACGATGC
tig00000001_segment0	100511	100511	1	33	2	0.061	TTTTTCGCACA
tig00000001_segment0	100531	100534	2	44	0	0	CTTGACGACGTTTA
tig00000001_segment0	100557	100582	5	150	0	0	TGTATCGTCGTGTGTTACCGCGATACAAAGCGTGTA
tig00000001_segment0	100594	100594	1	28	1	0.036	CATAGCGCCTC
tig00000001_segment0	100612	100612	1	24	2	0.083	ATAAACGCCAC
tig00000001_segment0	100646	100654	2	62	0	0	TTCCACGCCTAACCGCTGT
tig00000001_segment0	100674	100677	2	54	0	0	AGCCTCGGCGGAAG
tig00000001_segment0	100690	100690	1	27	3	0.111	ACATACGGTGA
tig00000001_segment0	100705	100710	2	52	0	0	TCAACCGAGACGAACC
tig00000001_segment0	100770	100770	1	32	4	0.125	AATGCCGAGGT
tig00000001_segment0	100785	100785	1	24	0	0	GTCAGCGACAT
tig00000001_segment0	100818	100818	1	25	0	0	TCTCTCGCCAT
tig00000001_segment0	100846	100846	1	25	3	0.12	TTCTGCGAAAA
tig00000001_segment0	100920	100920	1	27	0	0	CAGAACGTGGA
tig00000001_segment0	100938	100938	1	28	0	0	ATTTACGATCA
tig00000001_segment0	100958	100958	1	33	1	0.03	TGCTACGCATC
tig00000001_segment0	100980	100980	1	34	0	0	GGCTCCGCAAT
tig00000001_segment0	101015	101015	1	31	0	0	AGCCCCGCAGG
tig00000001_segment0	101075	101075	1	23	1	0.043	AGTGGCGGAAT
tig00000001_segment0	101189	101198	2	64	0	0	ACTGTCGATTTGCACGGGTT
tig00000001_segment0	101240	101246	2	72	0	0	CCTAGCGCTTTCGGCTG
tig00000001_segment0	101267	101267	1	27	1	0.037	CTTGTCGACAA
tig00000001_segment0	101307	101307	1	22	0	0	GATAACGGTAG
tig00000001_segment0	101392	101395	2	72	0	0	AAAACCGGCGGTAA
tig00000001_segment0	101409	101409	1	37	0	0	AGGTACGTACC
tig00000001_segment0	101457	101465	4	76	0	0	TGTCTCGCGATCGCGCCTA
tig00000001_segment0	101486	101486	1	31	0	0	AAGCCCGCCAC
tig00000001_segment0	101509	101513	2	70	0	0	AGGCCCGAACGGGCT
tig00000001_segment0	101538	101544	2	74	0	0	AAAAGCGAGCCCGGGAC
tig00000001_segment0	101557	101561	2	72	0	0	TCCATCGCTCGAAGC
tig00000001_segment0	101602	101602	1	31	0	0	ACAGCCGGGGA
tig00000001_segment0	101615	101630	3	105	0	0	TGTTGCGTTGGTGAACGCCACGGGAT
tig00000001_segment0	101669	101669	1	32	0	0	ATGTGCGGGTA
tig00000001_segment0	101751	101751	1	31	4	0.129	CCAGCCGAAAT
tig00000001_segment0	101844	101844	1	35	1	0.029	ACATGCGTAAC
tig00000001_segment0	101884	101884	1	28	0	0	GTGACCGTATC
tig00000001_segment0	101918	101918	1	37	2	0.054	TGGAGCGACTT
tig00000001_segment0	101985	101989	2	32	0	0	TGACCCGTCCGTGAT
tig00000001_segment0	102003	102003	1	23	2	0.087	AATTTCGTTAG
tig00000001_segment0	102032	102032	1	27	0	0	GACCACGGCAA
tig00000001_segment0	102047	102047	1	27	0	0	TGGGCCGTGAC
tig00000001_segment0	102073	102073	1	29	0	0	GTTGACGACCT
tig00000001_segment0	102093	102093	1	24	4	0.167	GTCACCGTGGA
tig00000001_segment0	102115	102115	1	21	1	0.048	ATGGCCGAGGT
tig00000001_segment0	102154	102154	1	25	2	0.08	TATAGCGTGGG
tig00000001_segment0	102167	102167	1	27	0	0	AAGGCCGTGGT
tig00000001_segment0	102180	102180	1	30	3	0.1	TATTACGTTTA
tig00000001_segment0	102315	102315	1	35	1	0.029	TGGAACGATTA
tig00000001_segment0	102371	102371	1	34	0	0	TTGTTCGCCCT
tig00000001_segment0	102386	102386	1	36	1	0.028	GCCTACGCAAC
tig00000001_segment0	102408	102417	3	90	0	0	TTCTACGGTACCGCCGCAAG
tig00000001_segment0	102431	102431	1	39	1	0.026	GCAATCGAAGC
tig00000001_segment0	102467	102475	2	62	0	0	TTGTCCGGCATGACGACTA
tig00000001_segment0	102546	102546	1	29	0	0	AGGCTCGCAAG
tig00000001_segment0	102622	102634	3	108	0	0	GCAGGCGGGCGGTATTCCGACCA
tig00000001_segment0	102678	102701	4	156	0	0	CCAGGCGGAATGCGGGAAAACGATCAGTCGATAC
tig00000001_segment0	102720	102727	2	74	0	0	TTCTCCGAGAATCGCAAT
tig00000001_segment0	102753	102753	1	34	2	0.059	CTGAACGTTAT
tig00000001_segment0	102835	102835	1	34	0	0	AGAACCGAGCT
tig00000001_segment0	102855	102868	4	156	0	0	AGCCACGCCCGGTATCGCCGTGTA
tig00000001_segment0	102885	102885	1	36	1	0.028	ATCACCGACCT
tig00000001_segment0	102939	102939	1	37	1	0.027	AAAGTCGTTCA
tig00000001_segment0	102969	102975	3	111	0	0	TTGACCGACGTCGAAAA
tig00000001_segment0	103017	103017	1	28	0	0	GGAGACGACAT
tig00000001_segment0	103053	103053	1	27	4	0.148	TCCAGCGGTCA
tig00000001_segment0	103128	103132	2	68	0	0	GAAGTCGCTCGACCT
tig00000001_segment0	103162	103162	1	26	1	0.038	ATGTCCGAGTT
tig00000001_segment0	103178	103199	4	124	0	0	TGACTCGGCCTTCTCGCGGATGCCAGCGTTTG
tig00000001_segment0	103285	103288	2	54	0	0	AATTTCGTCGATTA
tig00000001_segment0	103303	103303	1	32	4	0.125	AGAAGCGAGAA
tig00000001_segment0	103336	103336	1	33	0	0	AGCATCGAATC
tig00000001_segment0	103360	103360	1	34	0	0	CTCTCCGCACT
tig00000001_segment0	103379	103388	3	108	0	0	TTGCCCGCGCCATCCGAATC
tig00000001_segment0	103403	103403	1	34	1	0.029	ACTTGCGTCAT
tig00000001_segment0	103421	103427	2	70	0	0	TACCACGAACTCGTCCT
tig00000001_segment0	103461	103461	1	26	6	0.231	TAACCCGAGTA
tig00000001_segment0	103530	103530	1	23	3	0.13	CTGGTCGACAT
tig00000001_segment0	103644	103644	1	25	5	0.2	TGAGCCGCAAA
tig00000001_segment0	103860	103863	2	60	0	0	GAGAACGGCGAAGC
tig00000001_segment0	103928	103928	1	30	1	0.033	AGGCACGCTCT
tig00000001_segment0	103972	103974	2	60	0	0	AGTATCGCGTTAT
tig00000001_segment0	104025	104025	1	35	1	0.029	GACAGCGCCCA
tig00000001_segment0	104061	104061	1	32	2	0.062	ATTCTCGTATA
tig00000001_segment0	104206	104206	1	28	3	0.107	CATACCGATAT
tig00000001_segment0	104263	104263	1	28	3	0.107	TCATACGGTTT
tig00000001_segment0	104314	104314	1	23	0	0	AAACTCGTTGT
tig00000001_segment0	104386	104386	1	28	0	0	GCTGCCGTAAC
tig00000001_segment0	104414	104414	1	29	1	0.034	CAGGACGAGCT
tig00000001_segment0	104449	104449	1	37	1	0.027	CAACACGATTT
tig00000001_segment0	104462	104462	1	32	3	0.094	TGCCTCGATAC
tig00000001_segment0	104512	104512	1	39	0	0	TCAAGCGTACA
tig00000001_segment0	104551	104557	3	108	0	0	CCTTTCGTACGCGGGCA
tig00000001_segment0	104594	104594	1	22	1	0.045	CATAGCGTTCA
tig00000001_segment0	104606	104622	3	111	0	0	ATTACCGCTTGGCCGATAAGACGTGCA
tig00000001_segment0	104655	104661	2	62	6	0.097	TGAACCGGGAGCGTGCA
tig00000001_segment0	104674	104674	1	32	1	0.031	TTAGGCGAAGA
tig00000001_segment0	104706	104706	1	37	3	0.081	CTCTTCGTAAG
tig00000001_segment0	104739	104739	1	34	3	0.088	GCATCCGCAGG
tig00000001_segment0	104771	104771	1	35	1	0.029	TGTATCGAAAG
tig00000001_segment0	104795	104795	1	34	0	0	AATACCGAGAG
tig00000001_segment0	104831	104831	1	28	1	0.036	AACCACGCTGG
tig00000001_segment0	104849	104849	1	36	3	0.083	GTAGTCGAAAC
tig00000001_segment0	104875	104885	3	120	0	0	ACTCTCGAAGGACGCCGTGGT
tig00000001_segment0	104972	104972	1	45	0	0	GCTTGCGCCCC
tig00000001_segment0	104999	104999	1	38	4	0.105	CTTGCCGGCAG
tig00000001_segment0	105026	105026	1	30	0	0	ACCAGCGGCTG
tig00000001_segment0	105050	105050	1	34	0	0	AATGACGTTGA
tig00000001_segment0	105069	105069	1	32	0	0	TCTGCCGCTGT
tig00000001_segment0	105080	105080	1	38	0	0	GTGTGCGGGCA
tig00000001_segment0	105150	105152	2	48	2	0.042	GACCTCGCGACAA
tig00000001_segment0	105176	105180	2	72	0	0	GGTTCCGTGCGAGGA
tig00000001_segment0	105200	105203	2	64	0	0	GGTCACGACGGGTG
tig00000001_segment0	105221	105230	3	99	0	0	AAAAACGGCGTCTCCGACTT
tig00000001_segment0	105243	105255	3	120	0	0	AAGGGCGAGTCGGGGCCCGTCTG
tig00000001_segment0	105272	105287	3	108	3	0.028	AGTACCGGACATCTCGAACCCGGTGA
tig00000001_segment0	105329	105329	1	34	0	0	ATAGTCGCAGG
tig00000001_segment0	105344	105362	5	160	0	0	GATGGCGGAATAATCGACGCGGACGAGGC
tig00000001_segment0	105396	105396	1	25	1	0.04	TTCTCCGTCAC
tig00000001_segment0	105410	105410	1	40	1	0.025	CTGAACGAGGA
tig00000001_segment0	105425	105428	2	70	0	0	GCCCTCGGCGGACA
tig00000001_segment0	105529	105529	1	32	3	0.094	ATAGACGAGAT
tig00000001_segment0	105564	105564	1	25	1	0.04	TTTCACGGCTG
tig00000001_segment0	105616	105636	5	215	0	0	TTCACCGCGTTCGAGCAGACGGTACCGGTTA
tig00000001_segment0	105650	105655	2	78	2	0.026	CCCAGCGGTCCGATCC
tig00000001_segment0	105667	105667	1	26	3	0.115	TATGCCGAAGA
tig00000001_segment0	105685	105685	1	40	0	0	TCTTCCGCCCA
tig00000001_segment0	105704	105738	7	280	0	0	AGCATCGGACGTAAACGCACCGGAGATTGTCGGCCGAGACGGGAG
tig00000001_segment0	105752	105752	1	23	3	0.13	GGCCCCGGCCA
tig00000001_segment0	105765	105778	3	108	0	0	ACCAGCGGAATTAACGGCCGAGAA
tig00000001_segment0	105821	105826	2	80	0	0	ACAAACGAAGCGTCCC
tig00000001_segment0	105845	105845	1	36	0	0	TACTACGGACT
tig00000001_segment0	105858	105858	1	35	2	0.057	GAGGACGACAA
tig00000001_segment0	105877	105877	1	38	1	0.026	CTTAACGTGTT
tig00000001_segment0	105909	105909	1	33	2	0.061	CTTGCCGTAGG
tig00000001_segment0	105951	105957	2	82	0	0	AACACCGGTCTCGGTTT
tig00000001_segment0	105980	105986	2	60	4	0.067	GGCTGCGGCTCCGATAA
tig00000001_segment0	106030	106034	2	88	0	0	TATTACGCCCGGTAG
tig00000001_segment0	106045	106045	1	38	0	0	GCCAACGTCCA
tig00000001_segment0	106082	106082	1	35	2	0.057	CACTTCGCTAG
tig00000001_segment0	106104	106111	2	88	0	0	CCATACGATTATCGCCTT
tig00000001_segment0	106189	106189	1	34	2	0.059	TTAAGCGTATT
tig00000001_segment0	106354	106354	1	24	0	0	TAAATCGGATT
tig00000001_segment0	106442	106444	2	82	0	0	GTTGCCGCGCTTC
tig00000001_segment0	106498	106498	1	37	0	0	TCCATCGTTTC
tig00000001_segment0	106515	106519	2	30	4	0.133	TCTCCCGGACGGACA
tig00000001_segment0	106535	106540	2	92	0	0	CAGGACGGAGCGAAAT
tig00000001_segment0	106623	106623	1	39	2	0.051	AACACCGAGAC
tig00000001_segment0	106659	106659	1	31	1	0.032	AAAAGCGAGAT
tig00000001_segment0	106676	106676	1	33	4	0.121	CTAAGCGAAAT
tig00000001_segment0	106731	106731	1	48	0	0	AGCTACGTATC
tig00000001_segment0	106745	106745	1	38	1	0.026	TTAGTCGATTC
tig00000001_segment0	106809	106815	2	80	2	0.025	AGCTGCGATGGCGGCTT
tig00000001_segment0	106858	106874	4	176	0	0	CTTTACGAGACCGTGCCGAACCGTGTT
tig00000001_segment0	106925	106925	1	38	1	0.026	GGAGTCGTTAT
tig00000001_segment0	106948	106948	1	45	1	0.022	TAGGTCGATAT
tig00000001_segment0	106967	106967	1	39	2	0.051	ATATGCGGCAT
tig00000001_segment0	106982	106991	2	80	0	0	ACACACGCTTATTCCGGCTA
tig00000001_segment0	107009	107009	1	39	0	0	CACTCCGGTAC
tig00000001_segment0	107045	107045	1	36	2	0.056	CACCCCGATAT
tig00000001_segment0	107065	107065	1	29	3	0.103	CAGCTCGGACT
tig00000001_segment0	107082	107088	2	80	2	0.025	AAAACCGAGACCGAGCA
tig00000001_segment0	107120	107120	1	29	4	0.138	GGACTCGGCAG
tig00000001_segment0	107143	107143	1	47	3	0.064	TAAGACGTAAA
tig00000001_segment0	107219	107219	1	40	0	0	GCATACGAGAG
tig00000001_segment0	107231	107231	1	41	0	0	CACTGCGTATA
tig00000001_segment0	107250	107250	1	43	1	0.023	TAAACCGCATC
tig00000001_segment0	107320	107326	2	84	2	0.024	TTACTCGCAGTCGAAAT
tig00000001_segment0	107356	107356	1	40	2	0.05	GGCTCCGATAA
tig00000001_segment0	107372	107374	2	74	0	0	TCCTTCGCGATGT
tig00000001_segment0	107395	107398	2	72	2	0.028	TCACTCGTCGGTTA
tig00000001_segment0	107423	107423	1	30	4	0.133	CTCAACGTGAA
tig00000001_segment0	107438	107450	3	90	0	0	TATGCCGCAAGAATCGACGAGCT
tig00000001_segment0	107474	107474	1	46	2	0.043	ACCATCGAGCT
tig00000001_segment0	107501	107501	1	39	2	0.051	ACCCCCGATCC
tig00000001_segment0	107516	107516	1	26	3	0.115	ATGGCCGACAC
tig00000001_segment0	107549	107549	1	31	0	0	TTCTCCGAATT
tig00000001_segment0	107592	107597	2	92	0	0	AAACTCGCTGCGCTGA
tig00000001_segment0	107612	107618	2	74	0	0	ACAGTCGTATTCGCCAG
tig00000001_segment0	107651	107660	2	64	2	0.031	GTTGGCGCTGTAGCCGGCCC
tig00000001_segment0	107685	107685	1	28	3	0.107	CACTCCGTGAA
tig00000001_segment0	107732	107732	1	30	0	0	GAATACGCTGC
tig00000001_segment0	107753	107755	2	86	2	0.023	GGCTTCGCGCTTG
tig00000001_segment0	107774	107792	3	135	0	0	CCCAACGGTAGCTTACGAATGTACGTTGT
tig00000001_segment0	107806	107806	1	30	1	0.033	CATGTCGTGGA
tig00000001_segment0	107823	107823	1	24	4	0.167	ATTTTCGCTAA
tig00000001_segment0	107901	107910	2	64	6	0.094	AATCTCGGGGTTCTCGCAGG
tig00000001_segment0	107928	107928	1	44	1	0.023	ATTGGCGCACA
tig00000001_segment0	107979	107982	2	92	0	0	CAGCTCGGCGGTCA
tig00000001_segment0	107995	108000	2	58	0	0	TTTGGCGATCCGCTTC
tig00000001_segment0	108073	108073	1	27	2	0.074	ATCTGCGCCAA
tig00000001_segment0	108115	108115	1	33	3	0.091	TACCCCGGAAA
tig00000001_segment0	108132	108135	2	90	0	0	TGAGGCGGCGGATT
tig00000001_segment0	108175	108175	1	44	2	0.045	AGGTTCGAACA
tig00000001_segment0	108206	108206	1	36	0	0	TAACACGGTTA
tig00000001_segment0	108265	108268	2	82	0	0	TTACTCGGCGTGAT
tig00000001_segment0	108316	108316	1	42	1	0.024	CATGACGATTT
tig00000001_segment0	108345	108345	1	35	1	0.029	TGCCACGTGAA
tig00000001_segment0	108395	108395	1	43	1	0.023	TAAAGCGATTG
tig00000001_segment0	108443	108447	2	86	0	0	CAAGACGAACGGCAA
tig00000001_segment0	108459	108459	1	44	1	0.023	GCTGCCGGCTT
tig00000001_segment0	108473	108481	2	48	2	0.042	TAGCCCGTTTCACCGTGAG
tig00000001_segment0	108544	108544	1	34	2	0.059	AACTACGACAA
tig00000001_segment0	108601	108601	1	35	2	0.057	GTAGCCGTTTA
tig00000001_segment0	108661	108661	1	30	0	0	GCCTCCGAGGA
tig00000001_segment0	109097	109097	1	43	2	0.047	CAACTCGAATT
tig00000001_segment0	109117	109117	1	24	0	0	TGCAACGCTAT
tig00000001_segment0	109244	109253	2	92	0	0	TGTTTCGGACTTAACGCAGT
tig00000001_segment0	109312	109326	3	102	0	0	GTATTCGGCCGATGGTTTGCGAGTG
tig00000001_segment0	109342	109348	2	92	0	0	ATTCACGTGTCCGCAGA
tig00000001_segment0	109371	109373	2	80	0	0	TCTTGCGCGATAA
tig00000001_segment0	109394	109411	4	184	0	0	TTTTACGAAGCGCAGCGTATCTCGTAGA
tig00000001_segment0	109436	109436	1	44	1	0.023	TACATCGAGAC
tig00000001_segment0	109492	109492	1	48	0	0	TTATACGATAG
tig00000001_segment0	109545	109545	1	42	1	0.024	TGAGCCGCTTG
tig00000001_segment0	109565	109567	2	86	0	0	AGTGGCGCGCAAC
tig00000001_segment0	109635	109643	2	96	0	0	AGTGTCGGGGGAGCGAAGG
tig00000001_segment0	109670	109670	1	38	2	0.053	CTACACGTTTC
tig00000001_segment0	109706	109706	1	33	2	0.061	ATTCTCGGAAA
tig00000001_segment0	109718	109718	1	30	1	0.033	GCTCACGTCTG
tig00000001_segment0	109760	109760	1	36	2	0.056	ACAATCGTACT
tig00000001_segment0	109805	109805	1	34	0	0	TCACTCGACAA
tig00000001_segment0	109823	109823	1	49	1	0.02	ACAATCGCTGT
tig00000001_segment0	109850	109854	2	92	0	0	GGACTCGGCCGAGCT
tig00000001_segment0	109865	109865	1	40	2	0.05	ATTGTCGATGG
tig00000001_segment0	109877	109877	1	41	0	0	CTGAACGCTGC
tig00000001_segment0	109923	109923	1	43	3	0.07	AGCCTCGTAGA
tig00000001_segment0	109992	109992	1	36	0	0	GCAATCGCCAG
tig00000001_segment0	110010	110010	1	45	1	0.022	GCCCTCGAAGC
tig00000001_segment0	110045	110045	1	51	1	0.02	ATGGGCGCATC
tig00000001_segment0	110059	110059	1	40	0	0	CATTCCGCAAT
tig00000001_segment0	110105	110105	1	32	2	0.062	CTGAACGTGGA
tig00000001_segment0	110119	110128	2	82	0	0	ACTGTCGGCTTAGTCGCATA
tig00000001_segment0	110157	110157	1	45	0	0	TTATACGGCCT
tig00000001_segment0	110174	110174	1	44	2	0.045	TGGGTCGCTCT
tig00000001_segment0	110208	110208	1	44	2	0.045	CTGATCGATAA
tig00000001_segment0	110233	110233	1	41	1	0.024	ACAGTCGATCC
tig00000001_segment0	110253	110253	1	31	1	0.032	ATCTCCGAATT
tig00000001_segment0	110305	110311	2	100	0	0	TCAACCGTAGACGTCCA
tig00000001_segment0	110349	110357	2	96	0	0	TTCTTCGTTGTTACGATAT
tig00000001_segment0	110393	110426	5	220	0	0	AGATCCGCTGTCCTGCGAAATTGGCCGTCCTCGGCATGCGAGAA
tig00000001_segment0	110512	110520	2	96	0	0	TATGACGTCTAAACGTTGA
tig00000001_segment0	110543	110543	1	45	0	0	CCTTGCGGAGA
tig00000001_segment0	110629	110631	2	72	2	0.028	TATATCGCGATGT
tig00000001_segment0	110668	110668	1	48	1	0.021	ATCTGCGCATT
tig00000001_segment0	110732	110732	1	31	2	0.065	AGTCACGTTGA
tig00000001_segment0	110853	110853	1	49	0	0	AGGGGCGAGGG
tig00000001_segment0	110895	110901	3	153	0	0	CTTGCCGGCGCCGCTAA
tig00000001_segment0	110919	110919	1	29	0	0	GGGAGCGCCAG
tig00000001_segment0	110931	110952	4	212	0	0	AGGCTCGCCGCCAGGTGCGGGCTCACCGTGGG
tig00000001_segment0	110967	110967	1	32	4	0.125	ACCTCCGTTGG
tig00000001_segment0	111009	111021	3	153	0	0	TTCACCGCCGTAGGGTCCGGTGC
tig00000001_segment0	111072	111076	2	96	0	0	ATTGTCGTTCGAGCC
tig00000001_segment0	111093	111093	1	39	2	0.051	CTGATCGTCAG
tig00000001_segment0	111111	111120	2	92	0	0	GCCACCGTTTGAACCGCTGT
tig00000001_segment0	111165	111165	1	42	1	0.024	GCCACCGTGAT
tig00000001_segment0	111186	111186	1	38	1	0.026	ACCTCCGTTCT
tig00000001_segment0	111255	111255	1	42	0	0	CTCCTCGGTCT
tig00000001_segment0	111318	111318	1	25	0	0	TCCACCGGAGC
tig00000001_segment0	111372	111372	1	25	2	0.08	CCAATCGTGGC
tig00000001_segment0	111450	111450	1	52	0	0	GAAACCGCCCT
tig00000001_segment0	111492	111510	3	138	0	0	CTGGCCGTCACAGTCGCTGCAGTCGGCCT
tig00000001_segment0	111534	111546	4	212	0	0	TACTACGCGCTCGGTAGCGGTGG
tig00000001_segment0	111588	111588	1	36	0	0	AGTGACGAAAG
tig00000001_segment0	111609	111624	3	132	0	0	AGTGACGGTTCGAGTGACTTCGTTGG
tig00000001_segment0	111648	111648	1	47	2	0.043	TTGAGCGCCAG
tig00000001_segment0	111667	111701	6	282	0	0	TAAACCGTGAGAAGGCGATCGGAAGGAACGGCCTGGCGACGGTGC
tig00000001_segment0	111716	111719	2	66	0	0	TGCCACGACGAGAA
tig00000001_segment0	111732	111732	1	50	2	0.04	ACCACCGCAGA
tig00000001_segment0	111753	111753	1	31	3	0.097	ATCCCCGGGGC
tig00000001_segment0	111768	111768	1	40	3	0.075	AATGTCGCAGG
tig00000001_segment0	111788	111804	5	260	0	0	CAACACGGGCGGTTTCGTCGCCGTCAA
tig00000001_segment0	111852	111852	1	48	1	0.021	AATTGCGGAAA
tig00000001_segment0	111884	111884	1	48	0	0	ACTTGCGTGTC
tig00000001_segment0	111909	111909	1	41	2	0.049	AGGCTCGACCT
tig00000001_segment0	111970	111970	1	48	0	0	AAGCTCGAAAG
tig00000001_segment0	111997	111997	1	33	1	0.03	AGACCCGACAC
tig00000001_segment0	112015	112015	1	51	3	0.059	CAGGGCGAAAG
tig00000001_segment0	112045	112045	1	36	5	0.139	GCCAGCGGGAG
tig00000001_segment0	112066	112066	1	40	1	0.025	TGGAGCGGAAG
tig00000001_segment0	112093	112093	1	23	3	0.13	AGTTGCGGTTC
tig00000001_segment0	112117	112130	3	150	0	0	AGTCTCGCCGTTAGAGTTCGTGGT
tig00000001_segment0	112213	112222	2	102	0	0	AGTACCGGGAAGGGCGGCAG
tig00000001_segment0	112255	112255	1	36	13	0.361	TCCATCGGAAT
tig00000001_segment0	112288	112288	1	29	3	0.103	AGTACCGGGAA
tig00000001_segment0	112324	112330	2	102	0	0	AGTCTCGCCCTCGGAGT
tig00000001_segment0	112376	112376	1	55	2	0.036	CCTGGCGTCTC
tig00000001_segment0	112388	112388	1	27	0	0	GTACCCGTTGG
tig00000001_segment0	112426	112426	1	32	4	0.125	ATCTTCGCCAG
tig00000001_segment0	112509	112519	3	141	0	0	CAGGGCGACCTTCGGCGTTAA
tig00000001_segment0	112531	112531	1	27	0	0	CCTGACGGGGT
tig00000001_segment0	112561	112570	3	138	0	0	TGATCCGCCCGTGTCGGTCA
tig00000001_segment0	112615	112615	1	47	1	0.021	AACTTCGAGGC
tig00000001_segment0	112634	112647	3	135	0	0	TCAAACGCTTGACGCTTGCGGCCA
tig00000001_segment0	112669	112669	1	46	2	0.043	CCTAACGAGGA
tig00000001_segment0	112684	112684	1	33	5	0.152	GAAGACGACAA
tig00000001_segment0	112695	112705	2	96	0	0	AAACACGAAGGCCTGCGAAGT
tig00000001_segment0	112726	112736	2	102	0	0	TGGCACGAGTCTGAACGTAGC
tig00000001_segment0	112752	112752	1	35	2	0.057	CATTTCGGATG
tig00000001_segment0	112793	112793	1	50	1	0.02	TGCTACGTAGT
tig00000001_segment0	112872	112872	1	39	2	0.051	TGGGCCGTTCC
tig00000001_segment0	112890	112899	2	86	0	0	ACAGGCGCAGTAGACGGAGC
tig00000001_segment0	112917	112917	1	44	1	0.023	CCAGTCGTAGT
tig00000001_segment0	112929	112929	1	50	1	0.02	GCACTCGTATC
tig00000001_segment0	112962	112962	1	39	1	0.026	GAAGTCGTAGT
tig00000001_segment0	112986	112986	1	49	1	0.02	GTGTTCGTAAA
tig00000001_segment0	113018	113028	2	88	0	0	CTGCCCGAATGCACTCGAGGC
tig00000001_segment0	113040	113042	2	36	0	0	CATGCCGCGAGGA
tig00000001_segment0	113062	113062	1	42	0	0	ACAAACGCATG
tig00000001_segment0	113129	113129	1	47	4	0.085	GATATCGAATT
tig00000001_segment0	113166	113169	2	100	0	0	ATATGCGTCGGGCA
tig00000001_segment0	113464	113464	1	33	1	0.03	CCCAACGCTAC
tig00000001_segment0	113502	113502	1	44	1	0.023	ATATTCGTGTT
tig00000001_segment0	113513	113513	1	39	2	0.051	CACTCCGATCC
tig00000001_segment0	113528	113528	1	44	0	0	AGCATCGTCTG
tig00000001_segment0	113553	113553	1	41	4	0.098	TAGTGCGCCAA
tig00000001_segment0	113596	113596	1	41	1	0.024	AGTGTCGTCCA
tig00000001_segment0	113691	113694	2	96	2	0.021	TTTATCGTCGATGC
tig00000001_segment0	113771	113778	2	100	0	0	ATTGACGTGTATCGTACA
tig00000001_segment0	113793	113793	1	45	5	0.111	GAGTTCGTGTG
tig00000001_segment0	113882	113882	1	56	1	0.018	GCATGCGAGCC
tig00000001_segment0	113980	113992	3	138	0	0	AGATGCGCGAAAACCCTCGATTG
tig00000001_segment0	114020	114020	1	44	0	0	AATGTCGAGGC
tig00000001_segment0	114038	114051	3	171	0	0	CAAAACGCCTCAGGCGTTCGTCTT
tig00000001_segment0	114076	114080	2	96	0	0	GGTTACGGTCGCTTG
tig00000001_segment0	114093	114093	1	36	3	0.083	TAAGCCGTGTG
tig00000001_segment0	114290	114299	2	94	0	0	GGAACCGACATCTTCGACAG
tig00000001_segment0	114326	114326	1	32	5	0.156	GCAGCCGGTGT
tig00000001_segment0	114347	114347	1	42	2	0.048	GGACACGTATA
tig00000001_segment0	114386	114386	1	36	0	0	GAGGTCGGGTT
tig00000001_segment0	114430	114438	2	70	0	0	GTGGCCGAATCATCGAGAA
tig00000001_segment0	114460	114460	1	41	0	0	GAAACCGACCA
tig00000001_segment0	114630	114630	1	48	2	0.042	CACTGCGTTTA
tig00000001_segment0	114685	114685	1	37	0	0	CCTAGCGTATA
tig00000001_segment0	114808	114808	1	28	0	0	ATTAACGTGAG
tig00000001_segment0	114824	114824	1	40	0	0	TAAATCGCCAG
tig00000001_segment0	114882	114882	1	33	3	0.091	TAAACCGGTAT
tig00000001_segment0	114943	114943	1	47	0	0	CAAGGCGAAGG
tig00000001_segment0	115001	115001	1	36	2	0.056	TGCTTCGGCCA
tig00000001_segment0	115053	115053	1	28	2	0.071	TTACCCGATAA
tig00000001_segment0	115108	115108	1	43	0	0	CCTGTCGGCTG
tig00000001_segment0	115138	115138	1	33	5	0.152	TAAAACGGTCC
tig00000001_segment0	115150	115158	3	87	0	0	TATCCCGCGTTCTCGTTCT
tig00000001_segment0	115179	115179	1	43	5	0.116	TTGATCGTCCA
tig00000001_segment0	115191	115191	1	27	5	0.185	TTTGTCGTATT
tig00000001_segment0	115214	115227	4	196	0	0	GGACTCGTACGGGCGGGCCGCCAT
tig00000001_segment0	115238	115238	1	38	2	0.053	CCAATCGGACC
tig00000001_segment0	115257	115257	1	42	0	0	ATCACCGCAAT
tig00000001_segment0	115313	115313	1	34	0	0	GCAACCGTGGC
tig00000001_segment0	115336	115336	1	44	3	0.068	TTCTTCGATGG
tig00000001_segment0	115350	115352	2	72	0	0	AGCTCCGCGTGAC
tig00000001_segment0	115372	115375	2	66	2	0.03	CAACACGACGGGCA
tig00000001_segment0	115445	115445	1	51	1	0.02	GCAATCGAAGT
tig00000001_segment0	115465	115485	4	164	0	0	GAAGGCGTTCCTCCACGAAACGAGTCGTGTA
tig00000001_segment0	115562	115562	1	38	0	0	CATGCCGTATA
tig00000001_segment0	115583	115585	2	56	2	0.036	CATTTCGCGTTTG
tig00000001_segment0	115628	115635	3	120	0	0	TCTGTCGCTCGTCGGGAT
tig00000001_segment0	115646	115646	1	40	0	0	TATCTCGAAGG
tig00000001_segment0	115693	115697	2	82	0	0	AATCTCGATCGAAGT
tig00000001_segment0	115739	115742	2	100	2	0.02	AAAGCCGTCGCTCC
tig00000001_segment0	115755	115755	1	36	3	0.083	CTGGTCGAGGG
tig00000001_segment0	115766	115766	1	45	1	0.022	GCTCTCGGGGG
tig00000001_segment0	115793	115793	1	29	0	0	AGCTCCGGAAG
tig00000001_segment0	115814	115814	1	33	0	0	CTTCTCGGGTA
tig00000001_segment0	115829	115829	1	35	1	0.029	GCTTTCGGCCA
tig00000001_segment0	115863	115863	1	39	0	0	ATCTCCGCAAT
tig00000001_segment0	115881	115881	1	28	1	0.036	TTCCACGATGC
tig00000001_segment0	115978	115985	2	82	4	0.049	CATTTCGATAGACGTGTG
tig00000001_segment0	116010	116010	1	37	1	0.027	TCAATCGTTAG
tig00000001_segment0	116032	116039	2	90	0	0	ACACCCGCTGCCCGCCAA
tig00000001_segment0	116059	116061	2	60	2	0.033	TACAGCGCGACCC
tig00000001_segment0	116075	116075	1	47	2	0.043	ACTATCGACTA
tig00000001_segment0	116119	116119	1	33	0	0	CTTTTCGGATT
tig00000001_segment0	116136	116136	1	44	0	0	TCAACCGCTGT
tig00000001_segment0	116150	116150	1	46	0	0	AGGGTCGGTAA
tig00000001_segment0	116168	116171	2	78	0	0	TTCTCCGACGGGAA
tig00000001_segment0	116195	116200	2	94	2	0.021	GGCTTCGATTCGCTCC
tig00000001_segment0	116211	116211	1	27	9	0.333	TTTTTCGAAAC
tig00000001_segment0	116274	116282	2	100	0	0	TCTAGCGTAACTTCGAGTT
tig00000001_segment0	116301	116301	1	52	0	0	GATTGCGTGAG
tig00000001_segment0	116316	116321	2	80	0	0	ATGATCGACTCGAGCT
tig00000001_segment0	116339	116355	3	153	0	0	GACCCCGGCTCTGTTCGATACCGGTGT
tig00000001_segment0	116368	116368	1	38	3	0.079	AACTTCGACAA
tig00000001_segment0	116388	116388	1	41	1	0.024	GCTTTCGTAAG
tig00000001_segment0	116399	116399	1	37	1	0.027	AGCCCCGCATA
tig00000001_segment0	116411	116414	2	70	2	0.029	GTTATCGTCGAGAC
tig00000001_segment0	116439	116444	2	88	0	0	AGTGTCGTAGCGTTGA
tig00000001_segment0	116463	116463	1	33	2	0.061	TCTGTCGGCTG
tig00000001_segment0	116481	116481	1	27	1	0.037	TGAGCCGTCAA
tig00000001_segment0	116493	116500	2	74	0	0	GCTGACGATTGTCGAGGA
tig00000001_segment0	116537	116547	2	68	0	0	TGAGACGGCTCCAGCCGGACA
tig00000001_segment0	116558	116558	1	35	3	0.086	GGTTTCGTCTC
tig00000001_segment0	116574	116574	1	32	2	0.062	AATCCCGGGGT
tig00000001_segment0	116589	116595	2	106	0	0	TCTGGCGAGCTCGGAGG
tig00000001_segment0	116622	116622	1	46	0	0	GACTTCGAGTT
tig00000001_segment0	116667	116672	2	82	0	0	GTAGCCGTCTCGCTTT
tig00000001_segment0	116708	116717	2	100	0	0	TGAGGCGGAAAGTGCGAGCA
tig00000001_segment0	116807	116807	1	32	1	0.031	ACTATCGGAGC
tig00000001_segment0	116822	116822	1	30	2	0.067	TAGGTCGTGAG
tig00000001_segment0	116840	116848	2	74	0	0	ATTGTCGTTGAGACGGCAA
tig00000001_segment0	116871	116882	3	153	0	0	CTAAGCGCCCTCCACGCGATCA
tig00000001_segment0	116923	116923	1	28	1	0.036	TGAAACGGGTG
tig00000001_segment0	116975	116975	1	43	1	0.023	AACCCCGCTTT
tig00000001_segment0	117006	117006	1	44	2	0.045	TTCAACGAATC
tig00000001_segment0	117032	117032	1	42	0	0	TCAGTCGAAAG
tig00000001_segment0	117057	117057	1	43	0	0	CCATGCGTGGA
tig00000001_segment0	117079	117079	1	37	3	0.081	GTAGCCGATCC
tig00000001_segment0	117095	117098	2	48	0	0	AATGACGACGATAT
tig00000001_segment0	117113	117116	2	90	0	0	GTGTTCGTCGAATC
tig00000001_segment0	117151	117151	1	52	2	0.038	AGCTACGAACA
tig00000001_segment0	117174	117174	1	27	2	0.074	CCAGACGGGAA
tig00000001_segment0	117289	117289	1	39	2	0.051	GGATCCGTGTT
tig00000001_segment0	117308	117308	1	30	2	0.067	AAATCCGGTTT
tig00000001_segment0	117321	117331	2	92	0	0	TGAGGCGCTAAAATACGAAGA
tig00000001_segment0	117461	117461	1	45	0	0	TCTTTCGCCTG
tig00000001_segment0	117509	117541	5	255	0	0	TGTTGCGTCGAGACCTGACGTGGGTGGGCGAATCTATCGGTAC
tig00000001_segment0	117580	117580	1	31	9	0.29	TTTAACGTGGC
tig00000001_segment0	117613	117621	2	94	0	0	CTCCTCGACATTTCGTGAT
tig00000001_segment0	117685	117685	1	37	1	0.027	CCTATCGGCAT
tig00000001_segment0	117697	117697	1	31	0	0	TTATCCGCAAA
tig00000001_segment0	117726	117726	1	43	1	0.023	ATTTGCGGTGA
tig00000001_segment0	117747	117747	1	36	4	0.111	ATCACCGGTGA
tig00000001_segment0	117785	117790	2	108	0	0	ACAGGCGGATCGATAG
tig00000001_segment0	117817	117817	1	38	0	0	GGCTCCGAGCT
tig00000001_segment0	117856	117856	1	50	1	0.02	CATTACGTCAT
tig00000001_segment0	117872	117872	1	51	1	0.02	TTGTGCGGATA
tig00000001_segment0	117905	117905	1	50	1	0.02	TACAACGTCTC
tig00000001_segment0	118012	118012	1	40	2	0.05	GTAGCCGACTT
tig00000001_segment0	118040	118040	1	37	0	0	GGTCACGGTAA
tig00000001_segment0	118094	118094	1	28	2	0.071	GCCAGCGTTAT
tig00000001_segment0	118157	118157	1	42	2	0.048	CATGTCGTCTA
tig00000001_segment0	118178	118178	1	33	0	0	GCCAACGCTGT
tig00000001_segment0	118198	118200	2	78	0	0	CTCTTCGCGGGAA
tig00000001_segment0	118237	118240	2	106	2	0.019	ACTGCCGGCGATCT
tig00000001_segment0	118257	118263	2	86	0	0	CCCAACGTCTCCGAGAA
tig00000001_segment0	118283	118283	1	40	4	0.1	AAGGTCGGTGA
tig00000001_segment0	118333	118333	1	47	1	0.021	AAGGTCGAGCT
tig00000001_segment0	118354	118354	1	51	2	0.039	AACATCGCTGA
tig00000001_segment0	118368	118368	1	41	1	0.024	TTTCACGCAGG
tig00000001_segment0	118393	118393	1	40	0	0	GCAGCCGGAAT
tig00000001_segment0	118405	118405	1	35	0	0	AGTTTCGCCAA
tig00000001_segment0	118438	118451	3	159	0	0	ATCCCCGTACGACATAGACGGTGT
tig00000001_segment0	118473	118476	2	72	0	0	TGTTTCGCCGAGAT
tig00000001_segment0	118496	118496	1	45	2	0.044	GGCACCGGTGG
tig00000001_segment0	118514	118517	2	78	0	0	TTCAACGACGGCTT
tig00000001_segment0	118539	118539	1	40	3	0.075	ATTGTCGAGTC
tig00000001_segment0	118559	118559	1	52	0	0	TCAGGCGGTAT
tig00000001_segment0	118600	118600	1	51	0	0	TGTTTCGGGCA
tig00000001_segment0	118613	118613	1	54	0	0	GGCCCCGCCCC
tig00000001_segment0	118635	118642	2	86	0	0	AGTGTCGAGTCTCGGTCT
tig00000001_segment0	118664	118674	2	96	0	0	GTTCACGCCAGTTGCCGATCT
tig00000001_segment0	118826	118828	2	68	4	0.059	CCTTTCGCGCCCA
tig00000001_segment0	118844	118844	1	35	1	0.029	GGTCACGGGAA
tig00000001_segment0	118863	118863	1	48	0	0	CCCAACGTCTT
tig00000001_segment0	118876	118879	2	88	2	0.023	AGGCTCGACGATGG
tig00000001_segment0	118893	118893	1	37	2	0.054	AAACACGTTGT
tig00000001_segment0	118943	118943	1	53	1	0.019	GGAGACGCACA
tig00000001_segment0	118963	118963	1	40	1	0.025	AGTGCCGTGCA
tig00000001_segment0	119028	119033	2	96	0	0	AGTTGCGACCCGCTTA
tig00000001_segment0	119073	119073	1	55	0	0	GCTGCCGCAAT
tig00000001_segment0	119093	119103	2	82	2	0.024	ATTGGCGTTCTCTAGCGTGGA
tig00000001_segment0	119121	119137	4	180	0	0	AGGGTCGGCGTTTCGGAACTTCGGTCA
tig00000001_segment0	119154	119154	1	52	0	0	ACTAACGCCAA
tig00000001_segment0	119169	119169	1	47	0	0	GGTTACGGACA
tig00000001_segment0	119201	119201	1	25	0	0	GACCACGGCAT
tig00000001_segment0	119235	119235	1	24	8	0.333	ATTGTCGTGAA
tig00000001_segment0	119249	119249	1	49	0	0	CACCTCGAGTA
tig00000001_segment0	119298	119298	1	56	0	0	TTATGCGAGGG
tig00000001_segment0	119332	119332	1	53	1	0.019	ACATACGAGGT
tig00000001_segment0	119438	119438	1	42	0	0	AATGGCGGTGG
tig00000001_segment0	119484	119493	2	102	0	0	ATATACGATGAATCCGCCAC
tig00000001_segment0	119520	119520	1	35	1	0.029	TTTTCCGCATT
tig00000001_segment0	119655	119655	1	35	8	0.229	CCCTCCGTGGC
tig00000001_segment0	119681	119681	1	54	3	0.056	GAATGCGCTTT
tig00000001_segment0	119698	119698	1	33	0	0	GCTGACGGGTT
tig00000001_segment0	119746	119758	3	147	3	0.02	TGTAACGTAAGCGTATTCGGTAG
tig00000001_segment0	119791	119791	1	43	0	0	TAATGCGGGGG
tig00000001_segment0	119829	119829	1	41	2	0.049	CACCACGAGTT
tig00000001_segment0	119909	119909	1	62	2	0.032	TGGGGCGCATT
tig00000001_segment0	119957	119960	2	70	6	0.086	CCTGACGTCGTCAA
tig00000001_segment0	119980	119980	1	47	3	0.064	TGGTTCGTATC
tig00000001_segment0	119998	120003	3	132	0	0	TGTTTCGGCGCGTGGA
tig00000001_segment0	120023	120023	1	52	0	0	GTCACCGGCAA
tig00000001_segment0	120101	120122	5	310	5	0.016	GAAGACGCCCTTTCGGGCGCTCTCGTCGTTGT
tig00000001_segment0	120143	120161	5	295	0	0	CCTGGCGAGCACGTTACGCGTTACGATGC
tig00000001_segment0	120172	120172	1	57	0	0	AATGTCGTACA
tig00000001_segment0	120216	120216	1	42	2	0.048	ATCTCCGGCAT
tig00000001_segment0	120229	120239	2	100	2	0.02	AAAACCGATTGGCCACGATAA
tig00000001_segment0	120271	120291	4	244	0	0	GCCTTCGGGGTCACTCGCCATCGGTCGCAAT
tig00000001_segment0	120312	120321	2	86	0	0	CTTTGCGAAAGATCCGTCAC
tig00000001_segment0	120383	120397	4	260	0	0	GACTTCGATGAGCGAGCCGCGCAGG
tig00000001_segment0	120408	120416	3	180	0	0	TCCTGCGAATGCGCGATAT
tig00000001_segment0	120431	120440	3	168	0	0	AAGCACGCCCAGCGCGTCAT
tig00000001_segment0	120455	120467	3	150	3	0.02	TGGCTCGGCCCCGCAGACGAGCA
tig00000001_segment0	120488	120488	1	57	0	0	GCCATCGCCAT
tig00000001_segment0	120506	120518	4	224	0	0	CAAATCGCCGACTGCGTCGACTT
tig00000001_segment0	120530	120539	2	92	2	0.022	ACCAACGAGGAGGACGACAT
tig00000001_segment0	120555	120561	2	78	0	0	ACAACCGGATACGGTTC
tig00000001_segment0	120613	120617	2	116	0	0	CAATTCGTACGACTG
tig00000001_segment0	120648	120648	1	52	2	0.038	CTGACCGCCAG
tig00000001_segment0	120679	120681	2	60	2	0.033	GATATCGCGTTCC
tig00000001_segment0	120693	120696	2	76	0	0	GGTTCCGTCGACTA
tig00000001_segment0	120708	120708	1	57	1	0.018	GGGTACGTCAA
tig00000001_segment0	120727	120727	1	45	0	0	ACTGGCGGGCA
tig00000001_segment0	120752	120758	2	76	0	0	CTGGCCGGAAACGACAG
tig00000001_segment0	120788	120794	2	120	0	0	AGGAGCGCCATCGATAT
tig00000001_segment0	120805	120805	1	49	3	0.061	AATTGCGGCAA
tig00000001_segment0	120836	120836	1	57	0	0	AAGGTCGACAT
tig00000001_segment0	120866	120888	4	220	0	0	TCCAACGCACGAAGCTTTTCGGCCCTTCGACAC
tig00000001_segment0	120929	120949	4	232	0	0	ACACACGCCTGCGAGGTAACGGAGCCGAGAG
tig00000001_segment0	120965	120965	1	57	0	0	GTCTTCGCCCT
tig00000001_segment0	120977	120989	3	171	0	0	TTGGGCGTCGCAGAGGGCGGCTT
tig00000001_segment0	121001	121010	3	174	0	0	ACTAGCGAAATCGACGTTGA
tig00000001_segment0	121037	121046	3	144	0	0	AAGGACGTCCATCGCGATGC
tig00000001_segment0	121059	121069	4	212	0	0	TGGTTCGGGCGTCGACGTACC
tig00000001_segment0	121096	121120	4	224	4	0.018	GATGTCGCTGTGCGATTCAGCGTCTGAGCCGACAT
tig00000001_segment0	121133	121143	2	110	0	0	ATCCCCGACTTGGAGCGGATA
tig00000001_segment0	121158	121158	1	53	2	0.038	ATCAGCGACCC
tig00000001_segment0	121172	121176	2	112	2	0.018	ACTTACGGTCGAGCT
tig00000001_segment0	121196	121196	1	45	1	0.022	TCAGCCGAGAA
tig00000001_segment0	121210	121210	1	45	1	0.022	ACATGCGTTCA
tig00000001_segment0	121250	121250	1	37	3	0.081	CACTGCGACTA
tig00000001_segment0	121271	121271	1	34	3	0.088	CTAGTCGGGCC
tig00000001_segment0	121332	121335	2	100	2	0.02	CAGCACGACGCTTT
tig00000001_segment0	121349	121349	1	41	3	0.073	GGTTCCGAACC
tig00000001_segment0	121409	121409	1	43	2	0.047	GTAAACGACTT
tig00000001_segment0	121448	121448	1	39	0	0	ATGCACGAGCA
tig00000001_segment0	121459	121464	2	104	0	0	GTTGGCGGAGCGAATC
tig00000001_segment0	121486	121486	1	49	2	0.041	TAAGACGCTTG
tig00000001_segment0	121530	121530	1	58	3	0.052	ACAATCGCTCT
tig00000001_segment0	121562	121562	1	47	1	0.021	TACATCGTGCT
tig00000001_segment0	121575	121575	1	51	1	0.02	GCCCACGAAAC
tig00000001_segment0	121598	121601	2	84	2	0.024	GACCTCGTCGTTGT
tig00000001_segment0	121638	121652	3	174	3	0.017	TGCTTCGGTCGATAGAAGACGGTGA
tig00000001_segment0	121675	121675	1	40	1	0.025	AGGGCCGTGTG
tig00000001_segment0	121700	121703	2	122	0	0	TTGGCCGGCGAAGC
tig00000001_segment0	121715	121718	2	104	2	0.019	ATTCTCGGCGAGAT
tig00000001_segment0	121743	121755	3	150	0	0	GCCTACGCTACGCCAAACGAGGT
tig00000001_segment0	121794	121794	1	48	2	0.042	GAAAGCGGCAG
tig00000001_segment0	121810	121812	2	96	0	0	AGACCCGCGGCTA
tig00000001_segment0	121834	121834	1	40	9	0.225	TATCCCGAAGG
tig00000001_segment0	121851	121851	1	54	2	0.037	AGCTACGTTGG
tig00000001_segment0	121873	121873	1	49	2	0.041	TACCCCGTTTT
tig00000001_segment0	121899	121899	1	56	4	0.071	AAGATCGATGG
tig00000001_segment0	121927	121927	1	51	6	0.118	ACTCTCGCTGG
tig00000001_segment0	121977	121986	2	106	0	0	TATTGCGGTGAGAGCGTTGG
tig00000001_segment0	122011	122019	2	116	0	0	TCATTCGTTATATCGTCTC
tig00000001_segment0	122038	122038	1	56	1	0.018	TGTCCCGCAAG
tig00000001_segment0	122227	122227	1	47	2	0.043	CCTGTCGATGA
tig00000001_segment0	122244	122244	1	51	3	0.059	GAAGTCGACTT
tig00000001_segment0	122273	122283	2	96	2	0.021	GGAACCGAATAGTGGCGTAAC
tig00000001_segment0	122299	122305	2	100	2	0.02	TCATCCGCATACGCAAA
tig00000001_segment0	122352	122352	1	58	2	0.034	TCCCTCGATGT
tig00000001_segment0	122370	122370	1	28	2	0.071	ACCTCCGGACA
tig00000001_segment0	122389	122389	1	57	3	0.053	ATAGGCGCCTT
tig00000001_segment0	122410	122410	1	56	0	0	ATTCCCGCAGC
tig00000001_segment0	122427	122427	1	37	2	0.054	AGTCCCGTTGT
tig00000001_segment0	122447	122447	1	56	5	0.089	AGAAGCGCTGT
tig00000001_segment0	122463	122463	1	60	0	0	ATGTACGTGCC
tig00000001_segment0	122475	122475	1	34	2	0.059	AAAGACGGCCA
tig00000001_segment0	122487	122487	1	53	0	0	GTCAACGCCAT
tig00000001_segment0	122544	122544	1	48	4	0.083	TTCATCGCCAG
tig00000001_segment0	122564	122564	1	56	8	0.143	AAGGGCGGTGA
tig00000001_segment0	122600	122604	2	100	0	0	CTGTACGGTCGACTG
tig00000001_segment0	122619	122619	1	50	3	0.06	AAGATCGGCTT
tig00000001_segment0	122664	122664	1	52	2	0.038	AGGTCCGCTGT
tig00000001_segment0	122703	122721	4	220	0	0	TGGTGCGTCGGGAAAGTCGGTTTCGGTAT
tig00000001_segment0	122736	122736	1	44	2	0.045	CATTACGACAT
tig00000001_segment0	122751	122757	2	106	0	0	CATACCGTATTCGAAGG
tig00000001_segment0	122776	122776	1	54	0	0	AATGGCGGGTT
tig00000001_segment0	122805	122826	6	348	0	0	GTTTGCGCTCACTCTCGCCGCGTCGTCGGAAG
tig00000001_segment0	122847	122847	1	60	3	0.05	AAAGGCGAGGG
tig00000001_segment0	122865	122865	1	39	1	0.026	TTGGCCGAATC
tig00000001_segment0	122883	122883	1	52	4	0.077	GAAATCGGTGA
tig00000001_segment0	122943	122943	1	50	1	0.02	ACATGCGGCTT
tig00000001_segment0	122981	122981	1	35	7	0.2	GCTTACGACCA
tig00000001_segment0	123034	123042	2	96	0	0	TGATACGCCTCCTCGCCAT
tig00000001_segment0	123084	123090	2	120	0	0	ATCAGCGTATGCGAGAT
tig00000001_segment0	123117	123123	2	94	0	0	AAATTCGTAGTCGTCAG
tig00000001_segment0	123143	123147	2	108	0	0	CAAGACGGCCGATGG
tig00000001_segment0	123177	123177	1	53	0	0	CTGAACGTTGG
tig00000001_segment0	123194	123199	2	90	2	0.022	CATCTCGCTTCGTTTG
tig00000001_segment0	123234	123234	1	42	0	0	CTCTCCGTAAA
tig00000001_segment0	123258	123267	2	88	0	0	GATGGCGTTGATGGCGAATG
tig00000001_segment0	123293	123293	1	32	2	0.062	CTGCCCGAGGG
tig00000001_segment0	123352	123352	1	36	2	0.056	TATTTCGTTGC
tig00000001_segment0	123376	123384	2	104	0	0	TCAAGCGTCACAGCGTTGG
tig00000001_segment0	123398	123398	1	40	7	0.175	AGGTACGAGAA
tig00000001_segment0	123418	123418	1	47	1	0.021	GTCAACGATAT
tig00000001_segment0	123465	123474	3	165	0	0	AATGCCGTATCGCACGCAAG
tig00000001_segment0	123495	123495	1	54	0	0	CTTGGCGTAGG
tig00000001_segment0	123510	123510	1	60	3	0.05	CCAGCCGATGG
tig00000001_segment0	123587	123594	2	98	0	0	TCCAGCGACAGTCGTTGT
tig00000001_segment0	123620	123632	3	141	0	0	AGATCCGACGGGATGGGCGGGAA
tig00000001_segment0	123655	123662	3	150	0	0	TAAAGCGCCGGTCGCAAA
tig00000001_segment0	123704	123704	1	51	2	0.039	TGTGTCGCCTT
tig00000001_segment0	123753	123763	3	183	3	0.016	CAGTGCGAACGGAATCGCCCT
tig00000001_segment0	123839	123847	2	84	4	0.048	TGTGCCGGATAGCCGACTG
tig00000001_segment0	123895	123895	1	32	0	0	TGCTCCGAGGC
tig00000001_segment0	123919	123919	1	35	3	0.086	TCTGTCGCATT
tig00000001_segment0	123953	123955	2	76	0	0	ATCAGCGCGTGGT
tig00000001_segment0	124001	124001	1	43	0	0	TTAGTCGGTCA
tig00000001_segment0	124014	124014	1	39	1	0.026	CAAAACGGCAG
tig00000001_segment0	124066	124066	1	32	5	0.156	TGGGCCGAGGT
tig00000001_segment0	124359	124359	1	45	1	0.022	TGCAACGTACT
tig00000001_segment0	124414	124414	1	36	3	0.083	TAACCCGTGTT
tig00000001_segment0	124622	124628	2	68	0	0	GAAGACGCCACCGGACA
tig00000001_segment0	124751	124756	2	102	0	0	CCTGCCGAGACGCTGG
tig00000001_segment0	124775	124775	1	37	4	0.108	CCACCCGCTTC
tig00000001_segment0	124792	124792	1	48	6	0.125	GTTATCGATGA
tig00000001_segment0	124845	124845	1	45	0	0	CAGCACGCCAG
tig00000001_segment0	124868	124885	3	138	3	0.022	TTCTGCGAGTAGCGGTAGATGCCGTGGA
tig00000001_segment0	124904	124909	2	70	2	0.029	ATGTCCGGAACGGAGA
tig00000001_segment0	124921	124926	3	150	0	0	TTTGCCGCGGCGGAGG
tig00000001_segment0	125003	125010	2	100	0	0	GTGCACGTACTCCGTCAT
tig00000001_segment0	125066	125066	1	50	1	0.02	GAAGGCGATAA
tig00000001_segment0	125082	125082	1	37	0	0	TGAGCCGAGGC
tig00000001_segment0	125127	125137	2	100	0	0	GAGTACGCACAAGGCCGTTAT
tig00000001_segment0	125175	125175	1	39	1	0.026	AAGAACGAGTA
tig00000001_segment0	125192	125192	1	30	4	0.133	CTTACCGGAAC
tig00000001_segment0	125224	125224	1	40	2	0.05	GGCAGCGAGAA
tig00000001_segment0	125238	125241	2	70	0	0	GGCCACGTCGGATA
tig00000001_segment0	125256	125256	1	40	1	0.025	TATACCGGGGA
tig00000001_segment0	125282	125284	2	86	0	0	TCATTCGCGGCAC
tig00000001_segment0	125302	125302	1	40	1	0.025	GTTGGCGGAAA
tig00000001_segment0	125321	125321	1	39	0	0	CCAAGCGTCAC
tig00000001_segment0	125338	125347	3	129	0	0	TAGGCCGATAGCGCCGAAGG
tig00000001_segment0	125364	125371	3	156	0	0	CAGCTCGACCGCCGTGGG
tig00000001_segment0	125431	125435	2	86	0	0	CTCACCGTACGCTGA
tig00000001_segment0	125449	125455	2	92	0	0	GGAAGCGGCTGCGGTGA
tig00000001_segment0	125476	125479	2	74	0	0	GAGACCGACGATGG
tig00000001_segment0	125536	125536	1	42	6	0.143	AGAAGCGTACT
tig00000001_segment0	125559	125559	1	47	0	0	GATAACGATGG
tig00000001_segment0	125571	125580	2	114	2	0.018	TTGCACGTTTTGAGCGCTGG
tig00000001_segment0	125602	125613	3	141	3	0.021	TATCTCGAAAAGTCGGCGATGT
tig00000001_segment0	125629	125629	1	39	1	0.026	CCAAGCGTGGA
tig00000001_segment0	125652	125652	1	29	1	0.034	GACTCCGTTGA
tig00000001_segment0	125698	125698	1	36	6	0.167	TGCATCGGAAC
tig00000001_segment0	125709	125709	1	41	1	0.024	TGTCTCGCTCA
tig00000001_segment0	125738	125743	2	94	0	0	GCCAACGTGGCGCCAT
tig00000001_segment0	125765	125765	1	52	0	0	CCCTTCGCAAT
tig00000001_segment0	125789	125797	2	98	0	0	CTAATCGTTCCACCGGCCT
tig00000001_segment0	125840	125845	2	88	2	0.023	ATGATCGGAGCGATGA
tig00000001_segment0	125863	125863	1	45	3	0.067	GAAGGCGAAGA
tig00000001_segment0	125908	125908	1	39	2	0.051	TCTCACGAAGG
tig00000001_segment0	125939	125939	1	45	1	0.022	GTGTACGGGAT
tig00000001_segment0	125980	125980	1	45	1	0.022	GAGCACGAATC
tig00000001_segment0	126032	126032	1	31	1	0.032	TGATTCGGGAT
tig00000001_segment0	126050	126050	1	31	1	0.032	AAGCTCGGCCA
tig00000001_segment0	126073	126073	1	40	2	0.05	CAGAACGGTCA
tig00000001_segment0	126095	126095	1	35	4	0.114	CCAGTCGTGGT
tig00000001_segment0	126168	126168	1	38	1	0.026	TTACCCGAGCC
tig00000001_segment0	126194	126194	1	35	0	0	CACAGCGGGAC
tig00000001_segment0	126239	126250	3	129	0	0	GCATGCGAGCGAGAACCGGGAA
tig00000001_segment0	126284	126284	1	43	2	0.047	TCAGTCGATGA
tig00000001_segment0	126297	126308	3	129	0	0	AGCAACGATCACGAAGCGAGAA
tig00000001_segment0	126344	126352	2	76	4	0.053	TTGGTCGTAATGACGAGAC
tig00000001_segment0	126399	126399	1	37	6	0.162	CCATTCGCCAA
tig00000001_segment0	126425	126425	1	43	2	0.047	ATCATCGATGA
tig00000001_segment0	126446	126459	4	184	0	0	TGAAACGTCAGCGATTCGCGCTCT
tig00000001_segment0	126483	126483	1	26	5	0.192	AATGACGCAGC
tig00000001_segment0	126510	126510	1	49	4	0.082	CAGTTCGACAC
tig00000001_segment0	126522	126522	1	38	8	0.211	GCCCACGCATC
tig00000001_segment0	126540	126540	1	49	0	0	CAATACGCCAC
tig00000001_segment0	126551	126551	1	51	3	0.059	ATAGGCGCCCC
tig00000001_segment0	126568	126573	2	92	0	0	AGGTTCGCTTCGAAGG
tig00000001_segment0	126585	126597	3	135	0	0	GGGATCGGGTCGAAATCCGCATT
tig00000001_segment0	126618	126618	1	35	0	0	TTTGTCGTTGC
tig00000001_segment0	126650	126650	1	53	1	0.019	AACTTCGAGGC
tig00000001_segment0	126668	126684	5	275	0	0	GAATCCGAATCGTCGCCTCGCCGGGCC
tig00000001_segment0	126699	126699	1	43	0	0	TGCCCCGGTTC
tig00000001_segment0	126710	126722	3	132	0	0	TGAGTCGGAAGTGGCCGCGAAGC
tig00000001_segment0	126741	126746	2	68	8	0.118	GTGTCCGAGCCGTCTG
tig00000001_segment0	126774	126774	1	35	0	0	GAGACCGAAAG
tig00000001_segment0	126808	126808	1	40	0	0	AAGCACGCCAG
tig00000001_segment0	126850	126850	1	31	4	0.129	TTCAGCGGGAA
tig00000001_segment0	126920	126920	1	39	3	0.077	CTTATCGATGA
tig00000001_segment0	126985	126994	3	129	0	0	TAAGCCGCGCCTTCCGTCCA
tig00000001_segment0	127066	127066	1	41	4	0.098	AAACACGAAAA
tig00000001_segment0	127093	127093	1	40	0	0	CTTGTCGGGGT
tig00000001_segment0	127215	127230	4	156	0	0	ACTCACGACCCCGCGATCTCCGATCT
tig00000001_segment0	127253	127253	1	41	1	0.024	TGGGTCGGATA
tig00000001_segment0	127268	127268	1	49	2	0.041	AGCCTCGAGGT
tig00000001_segment0	127287	127287	1	41	3	0.073	TTGACCGCTGT
tig00000001_segment0	127338	127338	1	34	2	0.059	ACCAGCGGTAC
tig00000001_segment0	127364	127379	3	132	0	0	GATTACGGGATTCCGCAAAGCGTTTA
tig00000001_segment0	127399	127399	1	39	1	0.026	AGCCTCGGAAT
tig00000001_segment0	127415	127415	1	44	0	0	GAAGCCGATCA
tig00000001_segment0	127483	127483	1	40	0	0	GGCAACGAGAT
tig00000001_segment0	127535	127535	1	35	4	0.114	ATAACCGGTTC
tig00000001_segment0	127552	127555	2	94	0	0	TATTTCGGCGACTT
tig00000001_segment0	127576	127582	2	84	0	0	GTAGGCGCTATCGCAGC
tig00000001_segment0	127831	127831	1	44	1	0.023	CATGCCGAGGC
tig00000001_segment0	127872	127872	1	50	2	0.04	ACTTTCGAGGG
tig00000001_segment0	127897	127911	3	141	0	0	GGATCCGGTAGTCCCGTAACGGCCA
tig00000001_segment0	127933	127933	1	36	1	0.028	GGCCCCGGCCC
tig00000001_segment0	128032	128032	1	37	2	0.054	AGCTTCGTTGG
tig00000001_segment0	128071	128071	1	44	5	0.114	TGAATCGTCTA
tig00000001_segment0	128114	128121	2	88	4	0.045	TCTTTCGCTCATCGTTAC
tig00000001_segment0	128173	128173	1	42	2	0.048	CAGTCCGAGAC
tig00000001_segment0	128194	128194	1	53	1	0.019	CAGGGCGAACA
tig00000001_segment0	128265	128265	1	53	2	0.038	GCTTACGCCTT
tig00000001_segment0	128296	128303	2	88	0	0	TTATACGGTATCCGCTTG
tig00000001_segment0	128345	128345	1	39	4	0.103	ATAAGCGGCAG
tig00000001_segment0	128361	128367	2	66	0	0	AGTCTCGTATACGACAT
tig00000001_segment0	128438	128438	1	40	1	0.025	ACTGTCGCTTC
tig00000001_segment0	128463	128463	1	45	0	0	CTGGACGTATT
tig00000001_segment0	128556	128556	1	27	0	0	AGACCCGAAAG
tig00000001_segment0	128573	128573	1	37	3	0.081	ATTCTCGACTC
tig00000001_segment0	128599	128603	2	72	0	0	GTTCCCGTACGTGGT
tig00000001_segment0	128724	128724	1	24	4	0.167	TTTAGCGGAAT
tig00000001_segment0	128746	128746	1	35	0	0	CAGGTCGGCCC
tig00000001_segment0	128758	128758	1	29	1	0.034	ATTGACGTTAT
tig00000001_segment0	128784	128784	1	25	2	0.08	CCATCCGGTCT
tig00000001_segment0	128818	128818	1	40	4	0.1	AAAGGCGGTCT
tig00000001_segment0	128832	128832	1	32	0	0	GCTGACGGTAG
tig00000001_segment0	128860	128865	2	76	0	0	TGTGACGCATCGGCCT
tig00000001_segment0	128895	128895	1	33	0	0	CTGGTCGCACA
tig00000001_segment0	128917	128926	2	74	0	0	GCTAGCGGTGGTTCCGGGTC
tig00000001_segment0	128959	128963	2	74	0	0	TCTAACGATCGTAGT
tig00000001_segment0	128995	129001	3	111	0	0	GGCAACGCCGACGTGGC
tig00000001_segment0	129022	129022	1	46	0	0	GAGTACGTTCT
tig00000001_segment0	129048	129048	1	36	11	0.306	CTCTACGGAGG
tig00000001_segment0	129094	129094	1	47	0	0	CCCCTCGCAAG
tig00000001_segment0	129132	129132	1	43	0	0	TCTTACGAAGC
tig00000001_segment0	129197	129197	1	49	0	0	GGCAGCGCATG
tig00000001_segment0	129212	129212	1	42	4	0.095	TGGCACGAATG
tig00000001_segment0	129223	129223	1	25	0	0	CATTCCGGGGT
tig00000001_segment0	129258	129260	2	54	0	0	AACATCGCGCTTT
tig00000001_segment0	129284	129290	2	80	0	0	ATATTCGCAACCGAATG
tig00000001_segment0	129343	129343	1	44	0	0	GGCTGCGTTAC
tig00000001_segment0	129361	129361	1	34	1	0.029	ATCAGCGTGGC
tig00000001_segment0	129378	129378	1	38	1	0.026	GATATCGAACA
tig00000001_segment0	129408	129427	4	172	0	0	AGCCACGATACGGAGGTCGTTGAACGATTT
tig00000001_segment0	129477	129479	2	70	0	0	GAAATCGCGGCCT
tig00000001_segment0	129562	129562	1	42	3	0.071	CTTGGCGTTTA
tig00000001_segment0	129604	129611	2	92	0	0	CTGGACGCTGTTCGTATA
tig00000001_segment0	129721	129721	1	42	3	0.071	CTCCTCGAGGA
tig00000001_segment0	129736	129736	1	42	2	0.048	AAGTTCGTTTC
tig00000001_segment0	129837	129847	2	76	0	0	CTACACGGTAAAGATCGTCCA
tig00000001_segment0	129892	129892	1	48	0	0	CAAAGCGAAAC
tig00000001_segment0	129930	129932	2	60	0	0	CTCTCCGCGTTGC
tig00000001_segment0	129962	129962	1	53	0	0	AACACCGCCTT
tig00000001_segment0	130023	130037	4	192	0	0	ACTTCCGAGGCGCTGCGGGCGACAT
tig00000001_segment0	130055	130055	1	39	2	0.051	CCATACGAGAG
tig00000001_segment0	130085	130085	1	22	3	0.136	ATTCCCGGCTC
tig00000001_segment0	130148	130148	1	30	0	0	GGTGACGAACT
tig00000001_segment0	130175	130175	1	36	0	0	GAGATCGCTGC
tig00000001_segment0	130202	130202	1	33	5	0.152	AGTTGCGCATA
tig00000001_segment0	130238	130246	2	70	2	0.029	TTTTGCGATCTTACGGGTA
tig00000001_segment0	130280	130293	4	204	0	0	GAAAGCGCGGAGTCGAATCGAAAG
tig00000001_segment0	130311	130318	2	58	0	0	AGCTGCGAGACACGGTAG
tig00000001_segment0	130334	130341	3	108	0	0	CCATACGCGAGCCGTATA
tig00000001_segment0	130367	130374	3	129	3	0.023	GTGGACGCTTCGCGGAGC
tig00000001_segment0	130390	130390	1	50	1	0.02	CTGAGCGTGCC
tig00000001_segment0	130421	130421	1	38	1	0.026	AGTGACGTAGG
tig00000001_segment0	130476	130476	1	45	0	0	TCCAACGCATT
tig00000001_segment0	130487	130487	1	36	0	0	AGCATCGTGGG
tig00000001_segment0	130512	130517	2	72	2	0.028	TCAGTCGTCCCGAGTT
tig00000001_segment0	130552	130552	1	36	7	0.194	GAAGTCGTGGT
tig00000001_segment0	130582	130582	1	46	0	0	GCAGGCGGATC
tig00000001_segment0	130634	130643	2	76	0	0	CTCATCGACAGGTTCGCATA
tig00000001_segment0	130672	130675	2	96	0	0	CCTGCCGGCGTAAG
tig00000001_segment0	130697	130697	1	43	2	0.047	TAGTGCGAAGA
tig00000001_segment0	130725	130725	1	37	4	0.108	TACCACGTTTT
tig00000001_segment0	130754	130754	1	29	0	0	TACTGCGTGAG
tig00000001_segment0	130784	130784	1	32	1	0.031	TTGCCCGAAGC
tig00000001_segment0	130831	130831	1	34	2	0.059	CATGCCGAAGG
tig00000001_segment0	130843	130843	1	43	1	0.023	ATAGACGAATG
tig00000001_segment0	130858	130867	2	88	2	0.023	GTCATCGTCTAAAACGTGTC
tig00000001_segment0	130909	130909	1	23	5	0.217	AGATTCGGATG
tig00000001_segment0	130953	130953	1	46	1	0.022	TACAACGCCTG
tig00000001_segment0	131005	131009	2	90	0	0	GAGCTCGAACGGCTT
tig00000001_segment0	131023	131023	1	48	2	0.042	GGTATCGATTC
tig00000001_segment0	131069	131076	2	80	0	0	AGAAGCGACAAGCGACAC
tig00000001_segment0	131106	131106	1	28	3	0.107	AAAGCCGAATC
tig00000001_segment0	131134	131136	2	92	2	0.022	GGAGGCGCGGTAG
tig00000001_segment0	131160	131160	1	45	1	0.022	GAAAGCGTTGG
tig00000001_segment0	131175	131175	1	39	6	0.154	TGGATCGATAG
tig00000001_segment0	131186	131186	1	44	1	0.023	GTTCTCGATTG
tig00000001_segment0	131214	131216	2	44	0	0	CATATCGCGATCT
tig00000001_segment0	131258	131274	3	147	0	0	AGCCACGTACTTCGTAGAAGACGTCTC
tig00000001_segment0	131286	131295	3	99	0	0	ATAACCGACGAATCCGCATT
tig00000001_segment0	131320	131320	1	32	0	0	TTTCTCGACCA
tig00000001_segment0	131341	131347	2	66	0	0	TCTTACGCTGCCGGATC
tig00000001_segment0	131370	131380	3	144	0	0	TTGGACGTTTCGTCTCGAAAC
tig00000001_segment0	131440	131442	2	86	0	0	AACAACGCGCACA
tig00000001_segment0	131462	131462	1	40	0	0	CTTTTCGTCAC
tig00000001_segment0	131620	131628	2	82	2	0.024	TTGCTCGGTATACCGCAGT
tig00000001_segment0	131666	131668	2	40	0	0	TGGATCGCGAGAG
tig00000001_segment0	131762	131762	1	28	3	0.107	ATACTCGGTAA
tig00000001_segment0	131841	131844	2	58	0	0	AGCTACGACGGATA
tig00000001_segment0	131876	131876	1	29	6	0.207	TTCCACGATTC
tig00000001_segment0	131989	131989	1	24	2	0.083	GTCCTCGTCAC
tig00000001_segment0	132033	132033	1	25	3	0.12	ATGCTCGTGAC
tig00000001_segment0	132084	132084	1	31	9	0.29	TGATGCGATGT
tig00000001_segment0	132096	132101	2	86	0	0	TTTGTCGATGCGAATT
tig00000001_segment0	132121	132124	2	96	0	0	AAACACGCCGCTCA
tig00000001_segment0	132153	132157	2	102	0	0	TGATACGTTCGACCC
tig00000001_segment0	132221	132230	2	92	0	0	ACCAACGAAGAGGCCGATCT
tig00000001_segment0	132261	132261	1	45	3	0.067	TGATTCGACAG
tig00000001_segment0	132296	132296	1	31	1	0.032	GAACACGGTTA
tig00000001_segment0	132326	132336	2	84	2	0.024	GATTGCGTTGACATACGAATA
tig00000001_segment0	132354	132354	1	41	0	0	AGTGGCGTATT
tig00000001_segment0	132382	132392	2	92	0	0	GATGTCGTCTTTGCACGCAGG
tig00000001_segment0	132406	132414	2	70	2	0.029	GGACTCGAGATCTCGACCA
tig00000001_segment0	132451	132454	2	94	0	0	TCATACGCCGACTC
tig00000001_segment0	132532	132532	1	39	3	0.077	CAAGGCGACCA
tig00000001_segment0	132548	132553	2	70	4	0.057	ATTCCCGAAGCGCTGG
tig00000001_segment0	132580	132580	1	37	5	0.135	CAACCCGCCAA
tig00000001_segment0	132619	132628	3	126	0	0	ACCACCGCCGATAACGAGGG
tig00000001_segment0	132639	132639	1	30	1	0.033	TTCTTCGACCA
tig00000001_segment0	132655	132655	1	40	1	0.025	GTCAACGGTGT
tig00000001_segment0	132752	132752	1	43	1	0.023	AAGTACGTAGT
tig00000001_segment0	132763	132763	1	46	3	0.065	GTAACCGAACA
tig00000001_segment0	132787	132787	1	46	2	0.043	AACAACGTTCT
tig00000001_segment0	132820	132820	1	29	1	0.034	GATGACGGCTC
tig00000001_segment0	132874	132896	4	172	0	0	GTTTTCGTTGCCGGATTTGGCGGTTGCCGAAGA
tig00000001_segment0	132934	132940	3	108	0	0	GTACTCGCGATCGATGT
tig00000001_segment0	132955	132972	3	156	0	0	GCCTTCGACCTTGCCGACAAGTCGCTTC
tig00000001_segment0	133047	133068	5	195	0	0	CTATTCGTCTCGACGAATCCAACGATCGGGGA
tig00000001_segment0	133089	133089	1	32	3	0.094	TGTTTCGGGAA
tig00000001_segment0	133154	133159	2	90	0	0	TATGGCGGAACGCCAT
tig00000001_segment0	133171	133179	2	88	2	0.023	GGATTCGTTTCCTCGAGGA
tig00000001_segment0	133219	133219	1	32	0	0	CCCAACGCAAA
tig00000001_segment0	133256	133256	1	25	1	0.04	CACCACGGAAC
tig00000001_segment0	133272	133272	1	42	0	0	AAGAGCGACCT
tig00000001_segment0	133314	133314	1	49	0	0	CATACCGCCTG
tig00000001_segment0	133332	133332	1	34	7	0.206	AGCAACGAGCC
tig00000001_segment0	133366	133366	1	53	0	0	TTGGGCGCAAT
tig00000001_segment0	133445	133445	1	36	1	0.028	ACCAGCGTCAG
tig00000001_segment0	133482	133486	2	82	0	0	ACTTGCGACCGAATT
tig00000001_segment0	133550	133559	2	94	0	0	CAGGCCGCCCAGAGCGAGAT
tig00000001_segment0	133571	133571	1	45	0	0	TGTTGCGAGTT
tig00000001_segment0	133591	133591	1	34	1	0.029	TTTGCCGGTTT
tig00000001_segment0	133609	133609	1	31	1	0.032	TTTGACGGTGG
tig00000001_segment0	133624	133624	1	37	5	0.135	GTACTCGATGA
tig00000001_segment0	133636	133636	1	41	1	0.024	GCCTTCGTTGG
tig00000001_segment0	133654	133661	2	54	0	0	ACTTCCGATGACCGAGTT
tig00000001_segment0	133728	133728	1	30	0	0	TGGTTCGGAGC
tig00000001_segment0	133749	133749	1	29	0	0	ATTCCCGCCAA
tig00000001_segment0	133769	133769	1	25	0	0	TAGTCCGGTGA
tig00000001_segment0	133783	133783	1	40	0	0	AGAGTCGCCAG
tig00000001_segment0	133799	133799	1	38	1	0.026	CCTGACGCATT
tig00000001_segment0	133810	133821	3	87	0	0	GAGCACGCGTCAAGCCCGCAAA
tig00000001_segment0	133865	133865	1	38	1	0.026	CTTGTCGTCAT
tig00000001_segment0	133895	133914	4	144	0	0	GATGTCGACGTTCTCGAGGCTTTTCGCCAT
tig00000001_segment0	133940	133940	1	35	0	0	CTTGGCGTTGT
tig00000001_segment0	134044	134066	5	160	0	0	GATACCGTCGGCGAGAATTCCGACCAACGTGAT
tig00000001_segment0	134092	134100	2	84	0	0	TGCATCGACAATTCGCCTG
tig00000001_segment0	134114	134118	2	80	0	0	AAAGCCGCTCGTTCC
tig00000001_segment0	134146	134154	2	60	0	0	GGTAGCGAGAAACCGAGGA
tig00000001_segment0	134179	134186	2	82	0	0	ACTGTCGCAATGCGGGGA
tig00000001_segment0	134226	134226	1	45	0	0	TAGTGCGGAAT
tig00000001_segment0	134246	134246	1	36	0	0	ACAAGCGTTGT
tig00000001_segment0	134288	134295	2	76	0	0	GTTGCCGTAGTTCGGGGG
tig00000001_segment0	134307	134311	2	76	0	0	TTCATCGGCCGATGA
tig00000001_segment0	134326	134332	3	135	0	0	TCCTGCGCCGGCGAACC
tig00000001_segment0	134390	134390	1	48	2	0.042	AGGAGCGCCTT
tig00000001_segment0	134419	134432	4	120	0	0	GTCCTCGCCGACGGCTAACGGGCA
tig00000001_segment0	134443	134443	1	36	1	0.028	AATATCGGGAA
tig00000001_segment0	134482	134482	1	23	0	0	AGGCTCGGGAG
tig00000001_segment0	134514	134519	2	82	0	0	GTTTGCGCAACGTCAG
tig00000001_segment0	134558	134570	3	102	0	0	CCATGCGTGGCCGCCACCGGACA
tig00000001_segment0	134582	134582	1	36	4	0.111	CTGTCCGCAGA
tig00000001_segment0	134631	134631	1	39	2	0.051	TTTGGCGTTTG
tig00000001_segment0	134649	134649	1	40	1	0.025	GGAGACGTCTG
tig00000001_segment0	134829	134829	1	32	3	0.094	CATCTCGGTCC
tig00000001_segment0	134873	134881	3	78	0	0	GTCTCCGATCCCGCGTAAA
tig00000001_segment0	134929	134929	1	26	3	0.115	TTAGACGGGGT
tig00000001_segment0	134944	134944	1	31	1	0.032	AAATCCGCAAA
tig00000001_segment0	134967	134967	1	28	1	0.036	CTCTCCGACTA
tig00000001_segment0	134996	134996	1	43	3	0.07	AGACTCGATGG
tig00000001_segment0	135017	135017	1	33	1	0.03	GGACCCGACTC
tig00000001_segment0	135054	135054	1	30	1	0.033	TCCAACGGTAT
tig00000001_segment0	135084	135091	2	86	0	0	AGCACCGTACTCCGTCAT
tig00000001_segment0	135131	135131	1	40	0	0	AGCTTCGCAGA
tig00000001_segment0	135165	135171	2	84	0	0	TTCTTCGAGGTCGCCAG
tig00000001_segment0	135192	135192	1	37	2	0.054	CCAGCCGTAGT
tig00000001_segment0	135264	135270	2	70	0	0	ATTCTCGTTGGCGAAGC
tig00000001_segment0	135284	135289	3	111	0	0	TAGGGCGCGTCGGATC
tig00000001_segment0	135300	135302	2	58	0	0	CAATTCGCGGTTT
tig00000001_segment0	135373	135373	1	38	2	0.053	GCAATCGTCCA
tig00000001_segment0	135405	135411	3	93	0	0	CTTATCGCGAGCGATGA
tig00000001_segment0	135422	135422	1	46	0	0	GCTCACGTATG
tig00000001_segment0	135435	135463	7	301	0	0	TTGAGCGTGGGCGGCGCGTGTTTCGTCGTTCATCGTCTC
tig00000001_segment0	135481	135487	2	64	0	0	AAGGTCGGTATCGGCTT
tig00000001_segment0	135537	135546	2	88	2	0.023	AACTGCGGCTGTCTCGTTGA
tig00000001_segment0	135564	135576	4	164	0	0	AATTCCGTAACGGTCCGCGTACT
tig00000001_segment0	135597	135597	1	48	1	0.021	TTCTGCGTATG
tig00000001_segment0	135617	135617	1	28	4	0.143	AAGTTCGGAAA
tig00000001_segment0	135657	135657	1	24	4	0.167	GAAGTCGTGGA
tig00000001_segment0	135678	135678	1	37	4	0.108	TGGGTCGTGAC
tig00000001_segment0	135692	135692	1	44	0	0	TGCCTCGAATT
tig00000001_segment0	135708	135708	1	35	0	0	ATCTTCGTGTT
tig00000001_segment0	135766	135774	2	88	0	0	TTTCCCGAGACCTCGACTG
tig00000001_segment0	135817	135817	1	32	0	0	ACTACCGTGTT
tig00000001_segment0	135838	135842	2	96	0	0	ACTTGCGCACGAAGT
tig00000001_segment0	135859	135859	1	35	0	0	AGATACGCAGC
tig00000001_segment0	135886	135894	2	84	0	0	TGAACCGATTCAACGATCA
tig00000001_segment0	135930	135930	1	25	1	0.04	ACTGACGGGAC
tig00000001_segment0	135945	135945	1	35	6	0.171	ATCTTCGTCCA
tig00000001_segment0	135978	135978	1	33	1	0.03	ATGGTCGAGAG
tig00000001_segment0	136089	136096	2	62	0	0	CCACACGGATCTCGCAAG
tig00000001_segment0	136142	136142	1	39	1	0.026	GCTTTCGCTTG
tig00000001_segment0	136210	136210	1	36	2	0.056	TTAACCGCCAC
tig00000001_segment0	136223	136223	1	48	3	0.062	TAAGGCGAACT
tig00000001_segment0	136252	136252	1	28	0	0	ATGTCCGAGAT
tig00000001_segment0	136266	136266	1	46	0	0	CACCTCGAATG
tig00000001_segment0	136299	136299	1	38	1	0.026	AGCTACGAATT
tig00000001_segment0	136314	136349	6	300	0	0	ATCAACGTACACACGCCCTCGATGCGTGGCAGCGTCAAAGCGCAGA
tig00000001_segment0	136361	136361	1	22	1	0.045	AGTAACGCTGT
tig00000001_segment0	136394	136394	1	47	2	0.043	TGAAGCGCCTT
tig00000001_segment0	136427	136427	1	34	0	0	GATTGCGAATA
tig00000001_segment0	136452	136452	1	33	0	0	AATGTCGTTGT
tig00000001_segment0	136464	136464	1	33	0	0	GCTGGCGGGAA
tig00000001_segment0	136489	136507	3	141	3	0.021	TTTGGCGGTATGCTTCGTTCCCACGCCCT
tig00000001_segment0	136518	136527	2	76	2	0.026	TTCATCGTTAATGTCGACTG
tig00000001_segment0	136557	136557	1	48	1	0.021	CCAGACGCCAT
tig00000001_segment0	136580	136587	2	82	2	0.024	GCTCTCGAGAAGCGTTAG
tig00000001_segment0	136614	136621	2	78	0	0	AGTGACGGTTTGCGTTGG
tig00000001_segment0	136653	136655	2	38	0	0	GCTGTCGCGATAA
tig00000001_segment0	136671	136671	1	36	0	0	GAATACGCCAA
tig00000001_segment0	136746	136753	2	72	0	0	GACAACGTCCTTCGGAGT
tig00000001_segment0	136766	136773	2	80	0	0	ACAGGCGTCACTCGCACA
tig00000001_segment0	136785	136785	1	27	2	0.074	TTATCCGACAA
tig00000001_segment0	136870	136870	1	42	0	0	AGTGTCGCATG
tig00000001_segment0	136906	136906	1	27	1	0.037	ATCCTCGGTTG
tig00000001_segment0	136918	136922	2	80	0	0	AGCATCGGCCGATGA
tig00000001_segment0	136933	136940	2	70	0	0	TTATGCGAAACCCGTGCC
tig00000001_segment0	136959	136959	1	36	3	0.083	TCTAGCGCAGG
tig00000001_segment0	136988	136988	1	35	2	0.057	ACCCTCGTGAC
tig00000001_segment0	137026	137026	1	31	1	0.032	ATCATCGCCAA
tig00000001_segment0	137043	137055	3	117	0	0	GCTACCGAATCGGTTTGCGGGGC
tig00000001_segment0	137081	137081	1	38	0	0	TGAATCGCAGC
tig00000001_segment0	137113	137116	2	80	0	0	AAGATCGACGCCCT
tig00000001_segment0	137163	137181	4	160	0	0	GTTAGCGGCAAGTTCGCCGATGCCGAAAA
tig00000001_segment0	137212	137221	2	52	0	0	ATTCACGTCACTTCCGGACA
tig00000001_segment0	137239	137243	2	76	0	0	TTTATCGCACGATGA
tig00000001_segment0	137255	137261	2	78	2	0.026	TCCCCCGAAGCCGAGCT
tig00000001_segment0	137286	137292	2	68	0	0	GCTGCCGGAAACGGAAA
tig00000001_segment0	137340	137340	1	43	2	0.047	GTGAGCGATTG
tig00000001_segment0	137372	137372	1	39	0	0	AGCATCGAAGT
tig00000001_segment0	137401	137401	1	40	1	0.025	GCAGGCGCACC
tig00000001_segment0	137416	137430	4	136	0	0	GTTTACGAAAACCGTCGGACGAAGC
tig00000001_segment0	137449	137458	3	126	0	0	AAAGGCGGCGCTGTCGAGAG
tig00000001_segment0	137474	137474	1	41	0	0	ATCAGCGATTA
tig00000001_segment0	137503	137503	1	43	0	0	TCCAGCGCTCC
tig00000001_segment0	137516	137516	1	41	0	0	CAAGACGCATG
tig00000001_segment0	137533	137533	1	37	2	0.054	GAGAACGACAG
tig00000001_segment0	137546	137546	1	38	2	0.053	AAGGTCGAGAA
tig00000001_segment0	137561	137561	1	33	2	0.061	TTGTTCGGCTC
tig00000001_segment0	137586	137586	1	28	1	0.036	GCACACGAGAC
tig00000001_segment0	137617	137621	2	72	0	0	TCCCTCGGCCGATAG
tig00000001_segment0	137647	137647	1	41	1	0.024	CTCAGCGCCTC
tig00000001_segment0	137671	137675	2	92	2	0.022	TTCTACGCTCGCTGG
tig00000001_segment0	137713	137718	2	62	0	0	TGAGCCGACTCGCAAA
tig00000001_segment0	137759	137759	1	42	0	0	GTCAACGCCTT
tig00000001_segment0	137781	137781	1	37	2	0.054	AAAGGCGAGAT
tig00000001_segment0	137835	137851	3	120	0	0	ATCAACGAACTCGCCAAGCCTCGGTTT
tig00000001_segment0	137864	137864	1	28	2	0.071	AGGACCGACAT
tig00000001_segment0	137961	137961	1	36	0	0	ATGAACGTATT
tig00000001_segment0	137992	138002	2	72	0	0	GATGACGATTGTGCTCGAGGC
tig00000001_segment0	138027	138035	2	72	0	0	CTCTGCGCTATGTCGAGAT
tig00000001_segment0	138077	138082	2	70	0	0	AGTAGCGAGACGTCAA
tig00000001_segment0	138093	138097	2	80	0	0	GGCTGCGAACGAGTG
tig00000001_segment0	138115	138115	1	40	1	0.025	GGGTGCGATGG
tig00000001_segment0	138177	138177	1	38	2	0.053	AGGTGCGTCAC
tig00000001_segment0	138223	138223	1	31	12	0.387	CAGATCGGAAA
tig00000001_segment0	138280	138280	1	39	1	0.026	ACAGTCGAATA
tig00000001_segment0	138298	138298	1	27	2	0.074	CTATCCGTTGA
tig00000001_segment0	138320	138320	1	34	1	0.029	ATGAACGCAAG
tig00000001_segment0	138351	138351	1	33	2	0.061	CTCATCGCTAC
tig00000001_segment0	138365	138365	1	27	1	0.037	AGCCACGAGAC
tig00000001_segment0	138389	138395	2	60	0	0	AGGAACGAAGACGGATC
tig00000001_segment0	138460	138460	1	41	1	0.024	CTCTTCGCTCT
tig00000001_segment0	138527	138530	2	58	0	0	ATGTTCGTCGAAGA
tig00000001_segment0	138547	138550	2	84	2	0.024	ATATGCGGCGGAAG
tig00000001_segment0	138568	138568	1	34	2	0.059	CATAACGAGCC
tig00000001_segment0	138582	138582	1	46	0	0	TGTCACGCCCT
tig00000001_segment0	138628	138633	2	84	2	0.024	AGTCACGGTACGAGTC
tig00000001_segment0	138661	138661	1	30	0	0	AGCAACGCTGG
tig00000001_segment0	138677	138684	2	80	0	0	CAGAGCGACCAGCGAGTA
tig00000001_segment0	138701	138709	3	123	0	0	GCATTCGAACCGGCGACAG
tig00000001_segment0	138742	138742	1	33	0	0	ATTGGCGCTTT
tig00000001_segment0	138765	138769	2	86	0	0	CCAGTCGATCGATTC
tig00000001_segment0	138789	138789	1	39	1	0.026	GATATCGAAGA
tig00000001_segment0	138868	138875	2	84	0	0	GAACTCGATCTCCGTTTA
tig00000001_segment0	138906	138908	2	38	4	0.105	TCAGTCGCGCTTT
tig00000001_segment0	138965	138976	4	172	0	0	AGACTCGGGCGTATCGCGTAAG
tig00000001_segment0	138993	138993	1	42	2	0.048	CCTGGCGTAAT
tig00000001_segment0	139025	139028	2	90	0	0	CAATGCGACGCACA
tig00000001_segment0	139056	139060	2	74	0	0	CTCCACGAGCGTATT
tig00000001_segment0	139116	139116	1	46	0	0	TTCAGCGCTCA
tig00000001_segment0	139137	139137	1	33	1	0.03	AATGCCGCAAT
tig00000001_segment0	139151	139160	2	74	2	0.027	GACAGCGAATATCACGACCA
tig00000001_segment0	139173	139173	1	28	0	0	TACCTCGGAGG
tig00000001_segment0	139192	139192	1	43	0	0	CAGCTCGTCCT
tig00000001_segment0	139221	139227	2	86	2	0.023	ATATGCGCTTTCGTTAG
tig00000001_segment0	139322	139322	1	26	0	0	TACTCCGTTGT
tig00000001_segment0	139375	139375	1	44	1	0.023	CTAATCGATGG
tig00000001_segment0	139478	139478	1	32	0	0	GGAAGCGGCTA
tig00000001_segment0	139498	139498	1	37	2	0.054	CCATACGATCC
tig00000001_segment0	139551	139551	1	34	1	0.029	AGACCCGGCAC
tig00000001_segment0	139565	139565	1	41	0	0	CAGACCGTTTC
tig00000001_segment0	139581	139581	1	44	1	0.023	AGTCACGCTCC
tig00000001_segment0	139611	139611	1	36	1	0.028	CAGACCGTTGA
tig00000001_segment0	139627	139629	2	62	2	0.032	TAACACGCGGAAT
tig00000001_segment0	139752	139762	2	94	0	0	TTCCTCGAGCTGGATCGTATT
tig00000001_segment0	139835	139835	1	46	0	0	GAAAGCGAATA
tig00000001_segment0	139869	139869	1	40	0	0	AAGTTCGCATG
tig00000001_segment0	139888	139888	1	33	4	0.121	AGTTCCGATTG
tig00000001_segment0	139914	139924	2	72	0	0	GGTCACGGTTTAGGACGAGAT
tig00000001_segment0	139956	139956	1	28	3	0.107	ATGCTCGGTAA
tig00000001_segment0	139981	139981	1	39	1	0.026	ATAAACGATTT
tig00000001_segment0	140205	140205	1	35	3	0.086	TCCTACGTGAA
tig00000001_segment0	140578	140578	1	49	2	0.041	AGAAACGTAAT
tig00000001_segment0	140794	140807	4	104	0	0	ATAAACGCGGGGTAAACGCGGGGT
tig00000001_segment0	140878	140878	1	28	4	0.143	GTTGGCGAAAG
tig00000001_segment0	140890	140890	1	47	0	0	TAAATCGACCT
tig00000001_segment0	141046	141056	3	120	0	0	GAGCTCGCAAACGTGCGCCAA
tig00000001_segment0	141098	141098	1	43	1	0.023	TTGCACGCCAT
tig00000001_segment0	141202	141202	1	41	1	0.024	ATTCTCGGGCT
tig00000001_segment0	141216	141216	1	36	10	0.278	ATTGGCGCATA
tig00000001_segment0	141269	141269	1	35	1	0.029	TTGCTCGTGGA
tig00000001_segment0	141354	141354	1	44	0	0	GTTATCGTGTT
tig00000001_segment0	141367	141367	1	47	0	0	TTTGGCGTAGT
tig00000001_segment0	141379	141379	1	49	1	0.02	TATGACGCCTT
tig00000001_segment0	141456	141456	1	41	1	0.024	TTATGCGTTGC
tig00000001_segment0	141528	141536	2	84	0	0	GGCATCGGGGTTTCGCTTT
tig00000001_segment0	141574	141579	2	82	0	0	AAATCCGCCTCGTTAG
tig00000001_segment0	141620	141620	1	39	3	0.077	CTGGACGAGTC
tig00000001_segment0	141633	141633	1	27	0	0	CAACACGGGTG
tig00000001_segment0	141676	141676	1	38	2	0.053	GGGGCCGTAGT
tig00000001_segment0	141702	141702	1	34	2	0.059	CCACACGGTAT
tig00000001_segment0	141736	141736	1	49	4	0.082	AATATCGATAA
tig00000001_segment0	141772	141772	1	31	2	0.065	CACTTCGGGAC
tig00000001_segment0	141824	141827	2	94	0	0	AAAGGCGGCGGAGA
tig00000001_segment0	141838	141841	2	78	0	0	GGTCCCGTCGAACC
tig00000001_segment0	141889	141896	2	98	0	0	TAAAACGCCAGCCGACAA
tig00000001_segment0	141910	141913	2	84	2	0.024	CTGAACGACGCCTC
tig00000001_segment0	141993	141993	1	46	1	0.022	ATCAGCGATTA
tig00000001_segment0	142009	142012	2	110	0	0	GAGGCCGACGCCAC
tig00000001_segment0	142025	142028	2	100	0	0	CTGGGCGTCGATCT
tig00000001_segment0	142050	142057	2	100	0	0	ACCCCCGCAGGCCGTTGT
tig00000001_segment0	142119	142119	1	42	0	0	TGCAGCGTTCT
tig00000001_segment0	142131	142131	1	46	0	0	TCAGCCGCAGG
tig00000001_segment0	142146	142146	1	39	1	0.026	AGGAGCGCCAC
tig00000001_segment0	142165	142173	2	100	0	0	TCCAACGCCATCACGCCCA
tig00000001_segment0	142269	142269	1	44	2	0.045	AGTTTCGTCTG
tig00000001_segment0	142319	142319	1	49	4	0.082	TCATGCGCTGA
tig00000001_segment0	142346	142346	1	24	1	0.042	AGTAACGGGAC
tig00000001_segment0	142376	142388	3	156	0	0	TCTTTCGATCATTCGACCGTCAG
tig00000001_segment0	142435	142449	4	188	0	0	GAGGTCGCAGTCGCACCCGCGTTTG
tig00000001_segment0	142467	142467	1	38	1	0.026	TGGCCCGGCTG
tig00000001_segment0	142485	142488	2	98	0	0	TACTGCGACGCTCC
tig00000001_segment0	142499	142499	1	38	0	0	ATCAGCGTGAT
tig00000001_segment0	142510	142514	2	94	0	0	CTTTTCGGTCGCCAA
tig00000001_segment0	142528	142537	2	104	0	0	AACTACGATTCCTGCGGCTA
tig00000001_segment0	142561	142561	1	43	0	0	AACAGCGGTAT
tig00000001_segment0	142640	142652	3	168	0	0	CAATGCGGCGAAGAGGGCGCCTG
tig00000001_segment0	142663	142663	1	49	0	0	GACTACGACCT
tig00000001_segment0	142679	142684	2	92	2	0.022	ACCATCGGCTCGCACT
tig00000001_segment0	142758	142758	1	46	0	0	ACCAGCGTGCC
tig00000001_segment0	142775	142775	1	36	1	0.028	TGGTTCGTCTG
tig00000001_segment0	142808	142808	1	37	4	0.108	AAAGTCGGCTA
tig00000001_segment0	142833	142869	6	318	0	0	CACAGCGGATATCAACGGGAATACGAACTATCCGTATTGCGCGACAG
tig00000001_segment0	142888	142897	3	144	3	0.021	CCCCTCGGAGACGGCGAAGA
tig00000001_segment0	142930	142930	1	37	1	0.027	AAGACCGAACA
tig00000001_segment0	142951	142986	5	270	0	0	TTCTACGAGTCAACCGTTATTCCGGTAACAACGGGTAGTACGACTG
tig00000001_segment0	143029	143029	1	43	2	0.047	AGGGGCGTCAT
tig00000001_segment0	143041	143046	2	98	0	0	GTCACCGAGACGGCTG
tig00000001_segment0	143067	143067	1	48	0	0	TAGAGCGGGTA
tig00000001_segment0	143086	143086	1	44	1	0.023	CCAGTCGGGGC
tig00000001_segment0	143104	143128	6	276	0	0	GGAGGCGTTGTCGGCGGTGTCGCGCTGATCGCCAT
tig00000001_segment0	143159	143159	1	48	3	0.062	TCCTTCGAAGC
tig00000001_segment0	143172	143172	1	41	0	0	GAAGCCGCAAA
tig00000001_segment0	143190	143196	3	135	0	0	GGTTGCGACGGCGCCTG
tig00000001_segment0	143214	143214	1	40	8	0.2	ACCTGCGCCTA
tig00000001_segment0	143277	143287	2	48	4	0.083	TCCTCCGGTCATCTACGACTA
tig00000001_segment0	143314	143326	3	165	0	0	AACTACGCCGGCTATCCCGCTCA
tig00000001_segment0	143340	143340	1	53	0	0	CTCTCCGCCTC
tig00000001_segment0	143353	143353	1	47	7	0.149	CCCAGCGATCC
tig00000001_segment0	143377	143383	2	60	0	0	ATGTTCGTGGACGGCAC
tig00000001_segment0	143413	143416	2	64	0	0	CCTCCCGTCGAGCC
tig00000001_segment0	143430	143430	1	44	0	0	CAAGACGGCTG
tig00000001_segment0	143443	143443	1	33	0	0	TCACCCGTTTC
tig00000001_segment0	143461	143461	1	32	2	0.062	CCCATCGCTTC
tig00000001_segment0	143476	143488	3	117	0	0	CCCCACGACAACACGCCCGTGTC
tig00000001_segment0	143503	143513	3	141	0	0	CTGCCCGCCGACATGCGGAAT
tig00000001_segment0	143532	143532	1	47	1	0.021	CCCAACGCCAA
tig00000001_segment0	143551	143551	1	42	1	0.024	AACCACGAGGG
tig00000001_segment0	143577	143577	1	31	1	0.032	GAAAACGCTGG
tig00000001_segment0	143642	143642	1	21	6	0.286	TTGGTCGGAAT
tig00000001_segment0	143703	143722	3	141	3	0.021	GTTGCCGGTCATATCGTCATGAGTCGCAAT
tig00000001_segment0	143759	143759	1	43	0	0	TTCTCCGTAGA
tig00000001_segment0	143815	143815	1	57	0	0	GGCAACGCACA
tig00000001_segment0	143858	143858	1	48	3	0.062	CTTGGCGTAAA
tig00000001_segment0	143880	143896	3	171	0	0	TAGGACGGGAGCGGATGACTCCGTCTT
tig00000001_segment0	143916	143928	3	120	0	0	AATATCGTGACGGGGTCCGGTTT
tig00000001_segment0	143940	143949	2	76	2	0.026	AATCTCGCCATACACGCTGG
tig00000001_segment0	143962	143962	1	50	2	0.04	TCCTTCGACTG
tig00000001_segment0	143989	143989	1	51	0	0	GGCAACGCACC
tig00000001_segment0	144071	144071	1	49	0	0	TTAATCGTATG
tig00000001_segment0	144087	144089	2	98	2	0.02	CTCATCGCGCACC
tig00000001_segment0	144104	144104	1	46	2	0.043	GACATCGAACT
tig00000001_segment0	144117	144122	2	78	0	0	GGCATCGTCACGAATT
tig00000001_segment0	144169	144169	1	35	1	0.029	ATATCCGACTC
tig00000001_segment0	144216	144216	1	37	0	0	TGATTCGGAAC
tig00000001_segment0	144228	144228	1	30	0	0	TGATGCGGAAG
tig00000001_segment0	144250	144250	1	51	3	0.059	GAAGGCGGTGA
tig00000001_segment0	144335	144338	2	118	0	0	TCAGGCGTCGTACT
tig00000001_segment0	144360	144360	1	33	5	0.152	AATTCCGGGAT
tig00000001_segment0	144377	144377	1	43	0	0	ATACTCGTAGG
tig00000001_segment0	144410	144410	1	53	0	0	GAAAACGACCT
tig00000001_segment0	144447	144452	2	104	0	0	TAGTTCGAAACGCCTA
tig00000001_segment0	144468	144468	1	48	2	0.042	TAGGACGCCTA
tig00000001_segment0	144495	144495	1	48	1	0.021	AACTACGCCAA
tig00000001_segment0	144519	144519	1	56	1	0.018	GTGTGCGAGGA
tig00000001_segment0	144537	144537	1	47	2	0.043	TTTAACGACTT
tig00000001_segment0	144586	144589	2	84	0	0	TCTGCCGTCGAGAC
tig00000001_segment0	144639	144639	1	45	0	0	GGAGTCGCTCA
tig00000001_segment0	144651	144651	1	39	1	0.026	AATCACGCTTA
tig00000001_segment0	144679	144679	1	54	0	0	AACAACGTAAC
tig00000001_segment0	144779	144779	1	30	1	0.033	AAATTCGGGAA
tig00000001_segment0	144800	144800	1	27	1	0.037	TATCACGAATT
tig00000001_segment0	144951	144951	1	51	0	0	CCAAGCGTTTA
tig00000001_segment0	144976	144976	1	41	4	0.098	GGAAACGAATC
tig00000001_segment0	144992	144997	2	88	2	0.023	GGTTCCGCTGCGGTGC
tig00000001_segment0	145010	145010	1	35	3	0.086	AGTAGCGAGTG
tig00000001_segment0	145022	145022	1	53	0	0	AATGCCGCACT
tig00000001_segment0	145034	145034	1	48	0	0	TATTACGTTAG
tig00000001_segment0	145054	145054	1	53	1	0.019	GACATCGAGTT
tig00000001_segment0	145094	145094	1	44	4	0.091	ATGCTCGACAT
tig00000001_segment0	145109	145109	1	41	4	0.098	GGTGTCGTTCA
tig00000001_segment0	145122	145122	1	34	2	0.059	AGATACGGAAT
tig00000001_segment0	145148	145148	1	35	1	0.029	CAGACCGCAAA
tig00000001_segment0	145169	145169	1	41	1	0.024	CCACCCGCTGA
tig00000001_segment0	145229	145229	1	50	0	0	TACTGCGTGGT
tig00000001_segment0	145269	145269	1	36	4	0.111	AAGCACGCTTC
tig00000001_segment0	145294	145333	7	350	0	0	GTCCACGGGGGCGGGAGATCGACCGAGAGTCGCAATCGGACATGCGGTCT
tig00000001_segment0	145354	145361	2	104	2	0.019	GGTTACGTGGGGCGTCTG
tig00000001_segment0	145378	145378	1	53	0	0	CTGGGCGGTGT
[truncated: 998,000+ more rows]
