# Supplementary material for: Nanopore and Illumina Genome Sequencing of Fusarium oxysporum f. sp. lini Strains of Different Virulence
Source: Front Genet. 2021 Jun 17;12:662928. doi: 10.3389/fgene.2021.662928 (PMC8248858; doi:10.3389/fgene.2021.662928)
Supplement: Supplementary Data 1 — Methylation levels of CpG sites in the genome assembly of F. oxysporum f. sp. lini isolate #39. Data derived from Nanopore sequencing data using nanopolish. Sites with at least 20x coverage are presented. [file Data_Sheet_1.ZIP › SD1-FO_lini_39_Methylation_frequency-Part_2.csv]

Supplementary Data 1. Methylation levels of CpG sites in the genome assembly of F. oxysporum f. sp. lini isolate #39. Data derived from Nanopore sequencing data using nanopolish. Sites with at least 20x coverage are presented. Part 2.
Chromosome	Start	End	Num_motifs_in_group	Called_sites	Called_sites_methylated	Methylated_frequency	Group_sequence
tig00000012_segment0	2825022	2825022	1	47	0	0	GTTAGCGATGG
tig00000012_segment0	2825040	2825040	1	41	2	0.049	GTTGACGAGGA
tig00000012_segment0	2825073	2825076	2	76	0	0	GATATCGTCGCCAA
tig00000012_segment0	2825100	2825106	2	80	0	0	GATATCGTAAGCGACAC
tig00000012_segment0	2825118	2825121	2	110	2	0.018	AGCCTCGCCGCCAA
tig00000012_segment0	2825145	2825145	1	32	3	0.094	CTCCTCGGTCT
tig00000012_segment0	2825160	2825166	3	144	0	0	CTGCTCGGCGCCGGTGA
tig00000012_segment0	2825178	2825181	2	102	0	0	GAGACCGCCGGAGG
tig00000012_segment0	2825193	2825235	8	472	0	0	AATGCCGTTCTCGATGAAGGCGGCGTAGTCGGAGCGGCCGCTGAACTCGGAGG
tig00000012_segment0	2825250	2825255	2	98	0	0	ATAGCCGAGACGCTTG
tig00000012_segment0	2825273	2825273	1	55	2	0.036	AGAAGCGCTCA
tig00000012_segment0	2825289	2825298	3	168	0	0	CTTCTCGATGGCGTCGGAGC
tig00000012_segment0	2825313	2825313	1	57	1	0.018	AGGGCCGGTGA
tig00000012_segment0	2825340	2825358	4	224	0	0	ATCACCGTCGTAGATACCGTAGACGTAGT
tig00000012_segment0	2825449	2825477	4	208	0	0	AGGCTCGGATCTTGGCGACTTCAGCGTCAGAACCGTTGA
tig00000012_segment0	2825507	2825516	2	104	0	0	TGAACCGAGAAGACCGAACT
tig00000012_segment0	2825540	2825563	6	336	0	0	GAAACCGAAGCGGACGGCGTTCTTGACGCGGTAC
tig00000012_segment0	2825609	2825609	1	46	0	0	GATACCGGAAC
tig00000012_segment0	2825621	2825621	1	41	3	0.073	ATCATCGCTAG
tig00000012_segment0	2825685	2825700	3	108	0	0	AGGACCGGCAGCAACGGAGTCGGAGT
tig00000012_segment0	2825718	2825724	2	98	0	0	AACTACGAGAACGTTGT
tig00000012_segment0	2825760	2825760	1	48	2	0.042	AATGACGTTGA
tig00000012_segment0	2825774	2825784	2	82	0	0	TAACACGGTTCTCAACGGTAG
tig00000012_segment0	2825808	2825808	1	39	2	0.051	GTCAACGGTGA
tig00000012_segment0	2825850	2825850	1	51	0	0	CTGACCGTCCT
tig00000012_segment0	2825886	2825886	1	28	5	0.179	AAACTCGCCAA
tig00000012_segment0	2825913	2825919	2	110	0	0	ACCAGCGAGCTCGCCAG
tig00000012_segment0	2825958	2825958	1	42	1	0.024	AGCTCCGGCAG
tig00000012_segment0	2825970	2825970	1	36	0	0	CTTACCGTTGG
tig00000012_segment0	2826005	2826012	2	98	0	0	CTCCTCGAAGAACGAGAA
tig00000012_segment0	2826039	2826048	2	106	2	0.019	CTCAGCGGGGAAATCGCTAG
tig00000012_segment0	2826078	2826078	1	28	10	0.357	AGCAACGACAA
tig00000012_segment0	2826126	2826126	1	48	0	0	GATGGCGGCAG
tig00000012_segment0	2826141	2826144	2	94	0	0	ATCATCGCCGTCAA
tig00000012_segment0	2826168	2826168	1	38	3	0.079	AGTACCGGCAG
tig00000012_segment0	2826204	2826204	1	34	1	0.029	CTTGACGTTGT
tig00000012_segment0	2826220	2826220	1	54	1	0.019	CCAGTCGCCTT
tig00000012_segment0	2826246	2826255	2	106	0	0	GTAGTCGACAGTGGCGTTGT
tig00000012_segment0	2826273	2826291	3	159	0	0	TCCACCGAAGACACGGGTGTTGCCGTTGG
tig00000012_segment0	2826303	2826303	1	52	1	0.019	CTCAGCGATGT
tig00000012_segment0	2826327	2826327	1	31	3	0.097	GGCTCCGGCCA
tig00000012_segment0	2826372	2826378	2	80	0	0	GAGCTCGTTGACGAGGG
tig00000012_segment0	2826396	2826411	3	141	0	0	GGTGGCGCTGGCCGCCAGGGCGAAGA
tig00000012_segment0	2826541	2826545	2	94	0	0	CTGATCGTACGAAAT
tig00000012_segment0	2826571	2826571	1	32	1	0.031	CTACTCGTCAC
tig00000012_segment0	2826592	2826592	1	28	4	0.143	CATTTCGTGAT
tig00000012_segment0	2826614	2826614	1	30	2	0.067	CTGCACGGCAC
tig00000012_segment0	2826632	2826632	1	31	7	0.226	TAGCACGGAAA
tig00000012_segment0	2826645	2826652	2	88	0	0	TCCCACGAACAACGACCC
tig00000012_segment0	2826663	2826669	3	123	0	0	TCTCACGGCCGCGGATC
tig00000012_segment0	2826704	2826718	3	141	0	0	TTTGGCGATCGAATCTTGGCGTTGT
tig00000012_segment0	2826735	2826735	1	51	0	0	TTCCCCGCAGG
tig00000012_segment0	2826763	2826766	2	90	0	0	ACTAGCGCCGACTC
tig00000012_segment0	2826780	2826783	2	100	0	0	TCCCACGTCGCCTG
tig00000012_segment0	2826805	2826813	2	70	2	0.029	TTATTCGCCAATCCGACCT
tig00000012_segment0	2826829	2826837	2	92	0	0	GATAACGGCAGGTCGCAGG
tig00000012_segment0	2826849	2826857	3	144	0	0	ATTATCGACCGCTCGGCCA
tig00000012_segment0	2826880	2826880	1	24	0	0	GGTCACGAGAG
tig00000012_segment0	2826902	2826902	1	43	0	0	ACTAGCGCTGT
tig00000012_segment0	2826919	2826919	1	42	2	0.048	GTTGGCGCTGG
tig00000012_segment0	2826943	2826959	4	184	0	0	TTCTACGCTTATTCGTCGTATCGACAA
tig00000012_segment0	2826999	2826999	1	33	4	0.121	GCCACCGCAAA
tig00000012_segment0	2827028	2827028	1	41	1	0.024	CTGGGCGAAAA
tig00000012_segment0	2827071	2827074	2	94	0	0	ACCCTCGGCGGACT
tig00000012_segment0	2827129	2827129	1	40	1	0.025	CTCACCGGTTC
tig00000012_segment0	2827144	2827144	1	47	2	0.043	GCCATCGACAT
tig00000012_segment0	2827175	2827175	1	31	1	0.032	CTTGTCGTCAA
tig00000012_segment0	2827210	2827210	1	27	0	0	ATTTCCGAATC
tig00000012_segment0	2827229	2827229	1	39	1	0.026	TTATCCGAGTG
tig00000012_segment0	2827251	2827251	1	43	2	0.047	AATGACGATCT
tig00000012_segment0	2827271	2827274	2	62	4	0.065	TGAGACGACGATTC
tig00000012_segment0	2827285	2827285	1	31	5	0.161	TTTCACGATGC
tig00000012_segment0	2827303	2827303	1	52	0	0	CAGTGCGTTGG
tig00000012_segment0	2827319	2827323	3	90	0	0	GTGTTCGCGCGTTTA
tig00000012_segment0	2827344	2827348	2	82	2	0.024	CTACCCGTTCGTTGA
tig00000012_segment0	2827386	2827386	1	54	0	0	TGAGGCGAATT
tig00000012_segment0	2827413	2827413	1	28	5	0.179	ACTTACGGGAA
tig00000012_segment0	2827463	2827465	2	94	0	0	TTCAACGCGTATC
tig00000012_segment0	2827498	2827513	3	126	3	0.024	ACAATCGTTTACCGGCATAACGGGCA
tig00000012_segment0	2827526	2827526	1	42	1	0.024	GGATCCGTAGG
tig00000012_segment0	2827596	2827596	1	30	2	0.067	GTTCACGATTC
tig00000012_segment0	2827662	2827662	1	59	0	0	GGATACGCAGT
tig00000012_segment0	2827678	2827678	1	42	1	0.024	CTTCCCGTTTT
tig00000012_segment0	2827696	2827696	1	45	0	0	TATTGCGGTTG
tig00000012_segment0	2827709	2827719	2	74	4	0.054	TCTGACGCTTATATACGCTGA
tig00000012_segment0	2827751	2827751	1	45	1	0.022	CATGGCGCATC
tig00000012_segment0	2827883	2827883	1	27	3	0.111	TTTCTCGCCAA
tig00000012_segment0	2827985	2827985	1	58	0	0	CAGCACGTGTT
tig00000012_segment0	2827997	2827997	1	30	6	0.2	GTCCTCGCTTT
tig00000012_segment0	2828009	2828009	1	48	2	0.042	CTTCTCGTATT
tig00000012_segment0	2828062	2828062	1	44	2	0.045	TCTATCGTCAA
tig00000012_segment0	2828073	2828073	1	47	0	0	TGCATCGACAT
tig00000012_segment0	2828087	2828087	1	41	0	0	CTCCACGCTCC
tig00000012_segment0	2828101	2828101	1	37	0	0	AAAACCGGGCA
tig00000012_segment0	2828143	2828143	1	48	1	0.021	AGCATCGTTTC
tig00000012_segment0	2828200	2828200	1	42	2	0.048	AGTTCCGCTGC
tig00000012_segment0	2828217	2828219	2	66	0	0	TTGCCCGCGTTTA
tig00000012_segment0	2828261	2828274	4	216	0	0	TATCTCGCGCATCGATGTCGACCC
tig00000012_segment0	2828321	2828321	1	49	1	0.02	GATATCGATAA
tig00000012_segment0	2828334	2828334	1	24	3	0.125	AACATCGGAGT
tig00000012_segment0	2828352	2828352	1	50	2	0.04	GTCATCGAGGA
tig00000012_segment0	2828374	2828374	1	44	0	0	TGTAACGCTGT
tig00000012_segment0	2828385	2828385	1	55	1	0.018	GAAATCGTTGA
tig00000012_segment0	2828400	2828400	1	35	0	0	AGCTCCGTGGC
tig00000012_segment0	2828430	2828430	1	50	1	0.02	GTCAACGGTTG
tig00000012_segment0	2828469	2828469	1	55	0	0	TCCTTCGTGTT
tig00000012_segment0	2828529	2828534	3	105	0	0	AAAATCGACGCGAGAT
tig00000012_segment0	2828595	2828595	1	47	1	0.021	TGCACCGAGCC
tig00000012_segment0	2828627	2828627	1	58	0	0	CAGTTCGTAAC
tig00000012_segment0	2828647	2828647	1	47	0	0	TCACTCGATCC
tig00000012_segment0	2828659	2828659	1	44	4	0.091	CTATGCGACAA
tig00000012_segment0	2828670	2828670	1	47	5	0.106	ATCTGCGTCCA
tig00000012_segment0	2828694	2828694	1	42	5	0.119	CCAGTCGGTCA
tig00000012_segment0	2828756	2828766	3	159	0	0	CTCCCCGCTCCGTTGCGGTGT
tig00000012_segment0	2828779	2828779	1	54	0	0	AGTGGCGTCAA
tig00000012_segment0	2828817	2828817	1	45	5	0.111	GGCCCCGGCTG
tig00000012_segment0	2828834	2828834	1	46	3	0.065	GTACACGTTTG
tig00000012_segment0	2828856	2828856	1	49	4	0.082	AGAAGCGCTAT
tig00000012_segment0	2828877	2828883	2	92	2	0.022	ACAACCGTGGTCGTTCT
tig00000012_segment0	2828895	2828907	3	162	3	0.019	CTGGTCGACCGCATGTCCGAGGC
tig00000012_segment0	2829036	2829045	3	150	0	0	GGAGTCGCTTCGGTCGCTCC
tig00000012_segment0	2829065	2829065	1	49	0	0	GAATCCGCAAT
tig00000012_segment0	2829108	2829108	1	28	4	0.143	CATATCGGTCA
tig00000012_segment0	2829131	2829135	2	112	0	0	GTACTCGAACGACAT
tig00000012_segment0	2829146	2829150	2	114	0	0	GCTCACGCCCGTATT
tig00000012_segment0	2829168	2829168	1	50	0	0	AAGATCGAGTG
tig00000012_segment0	2829214	2829214	1	53	0	0	AACTGCGCAAC
tig00000012_segment0	2829243	2829243	1	47	1	0.021	TTTAGCGGCAA
tig00000012_segment0	2829279	2829282	2	80	2	0.025	TGGCCCGTCGTCTG
tig00000012_segment0	2829369	2829369	1	46	1	0.022	GATCTCGTGTA
tig00000012_segment0	2829423	2829423	1	39	1	0.026	TATTGCGACTG
tig00000012_segment0	2829437	2829437	1	37	3	0.081	ATTCCCGTAGG
tig00000012_segment0	2829516	2829516	1	53	3	0.057	CATGGCGTCAA
tig00000012_segment0	2829582	2829592	2	100	0	0	CTTAACGTATATAGACGTAGT
tig00000012_segment0	2829614	2829614	1	44	6	0.136	CCTGACGAAGG
tig00000012_segment0	2829651	2829651	1	48	1	0.021	ATTATCGAGTA
tig00000012_segment0	2829682	2829682	1	53	3	0.057	TTCCCCGATTT
tig00000012_segment0	2829693	2829693	1	50	2	0.04	TGCTGCGGAAA
tig00000012_segment0	2829711	2829711	1	27	0	0	ACACTCGGAAA
tig00000012_segment0	2829754	2829754	1	40	0	0	GGTGACGGACT
tig00000012_segment0	2829802	2829806	2	94	0	0	GCTTTCGCACGTTCA
tig00000012_segment0	2829824	2829824	1	39	0	0	GGAGCCGGGCA
tig00000012_segment0	2829839	2829839	1	50	2	0.04	CAATACGCCCA
tig00000012_segment0	2829853	2829853	1	50	2	0.04	TCACACGCTTC
tig00000012_segment0	2829895	2829904	2	86	2	0.023	TGAGTCGGCATAGTCGCAGA
tig00000012_segment0	2829915	2829915	1	49	1	0.02	TCCCACGTATA
tig00000012_segment0	2830002	2830002	1	21	2	0.095	TATCCCGGATA
tig00000012_segment0	2830048	2830048	1	30	6	0.2	GAGACCGTAAT
tig00000012_segment0	2830069	2830092	4	196	0	0	GTCATCGTCATCATCGTCTCGGGCCTCTCGAGTG
tig00000012_segment0	2830111	2830111	1	41	3	0.073	TTCTTCGCCAC
tig00000012_segment0	2830139	2830139	1	38	0	0	GCAGACGTTGG
tig00000012_segment0	2830152	2830152	1	41	1	0.024	ATTCTCGGTGA
tig00000012_segment0	2830200	2830200	1	40	2	0.05	AGGGACGAGCA
tig00000012_segment0	2830221	2830221	1	47	2	0.043	TGAGGCGAGGT
tig00000012_segment0	2830246	2830259	3	132	0	0	TTCTTCGATTCTTTCGTTCGGTCC
tig00000012_segment0	2830286	2830286	1	35	6	0.171	TAATCCGCTTC
tig00000012_segment0	2830306	2830306	1	35	5	0.143	CACAGCGGTCA
tig00000012_segment0	2830380	2830380	1	28	0	0	TGCCACGGTTG
tig00000012_segment0	2830420	2830429	2	74	4	0.054	AGGGACGCTAACTACGACAT
tig00000012_segment0	2830443	2830443	1	41	1	0.024	CAAGACGAATA
tig00000012_segment0	2830483	2830483	1	35	3	0.086	AATACCGACCA
tig00000012_segment0	2830498	2830500	2	34	4	0.118	CCCAACGCGAATA
tig00000012_segment0	2830518	2830518	1	30	9	0.3	AGGTTCGCAAC
tig00000012_segment0	2830541	2830541	1	27	3	0.111	ACAGACGCAGC
tig00000012_segment0	2830558	2830564	2	102	0	0	TATCCCGTACTCGGCTC
tig00000012_segment0	2830585	2830591	2	82	0	0	TGCCACGACAACGTCAT
tig00000012_segment0	2830612	2830612	1	37	1	0.027	TCTCCCGAAGG
tig00000012_segment0	2830648	2830648	1	56	0	0	TTGTGCGTCTT
tig00000012_segment0	2830663	2830663	1	55	0	0	CACTTCGTATT
tig00000012_segment0	2830690	2830690	1	21	2	0.095	TTTCACGGCAA
tig00000012_segment0	2830714	2830714	1	53	1	0.019	CAAGGCGCAGA
tig00000012_segment0	2830748	2830748	1	46	0	0	GGGTCCGCCAT
tig00000012_segment0	2830906	2830906	1	48	0	0	TCACCCGCATG
tig00000012_segment0	2830975	2830975	1	48	0	0	AGCAACGAAGA
tig00000012_segment0	2830997	2830997	1	48	0	0	TGCTGCGAATT
tig00000012_segment0	2831096	2831096	1	42	0	0	CTCAGCGAGAT
tig00000012_segment0	2831127	2831137	3	117	0	0	TGAGACGATAAGCGACGGTTA
tig00000012_segment0	2831215	2831215	1	54	1	0.019	TCAAGCGCATA
tig00000012_segment0	2831259	2831259	1	31	0	0	ACTGACGCTAG
tig00000012_segment0	2831272	2831272	1	47	0	0	AGAATCGGTTT
tig00000012_segment0	2831293	2831298	2	92	0	0	ATTCACGTATCGGGGC
tig00000012_segment0	2831312	2831312	1	50	0	0	CTAAGCGAGCT
tig00000012_segment0	2831324	2831324	1	40	2	0.05	CTTGTCGGTTA
tig00000012_segment0	2831345	2831347	2	92	0	0	CTCAACGCGTGAG
tig00000012_segment0	2831365	2831365	1	53	0	0	CAGACCGCATC
tig00000012_segment0	2831403	2831403	1	39	2	0.051	CACCTCGACAA
tig00000012_segment0	2831465	2831465	1	41	1	0.024	CCAATCGAGAT
tig00000012_segment0	2831512	2831531	4	200	0	0	TGATGCGACACGACCGATCCTCCCCGCATC
tig00000012_segment0	2831554	2831554	1	41	0	0	AATAACGCTAT
tig00000012_segment0	2831569	2831569	1	41	0	0	ATTGACGAGAG
tig00000012_segment0	2831652	2831652	1	47	0	0	AACTCCGCAAG
tig00000012_segment0	2831664	2831664	1	53	4	0.075	TTAGACGATAT
tig00000012_segment0	2831693	2831697	2	100	0	0	ATCACCGGGCGATTA
tig00000012_segment0	2831708	2831711	2	110	0	0	CCATGCGACGCCTA
tig00000012_segment0	2831727	2831727	1	40	0	0	CAGCACGACTA
tig00000012_segment0	2831748	2831748	1	50	1	0.02	CATTGCGTTAC
tig00000012_segment0	2831764	2831764	1	50	0	0	TGATACGGCTT
tig00000012_segment0	2831802	2831823	4	188	0	0	CTTGTCGCGCAAGCAGGCGGTCTGGCCGTATC
tig00000012_segment0	2831839	2831839	1	30	1	0.033	TGACTCGGACA
tig00000012_segment0	2831858	2831858	1	55	1	0.018	TCAGGCGATTT
tig00000012_segment0	2831879	2831879	1	55	0	0	TTGAGCGATGG
tig00000012_segment0	2831895	2831904	3	174	0	0	AAACCCGCCGTAATCGAGCA
tig00000012_segment0	2831920	2831925	2	112	0	0	CAAAGCGTCTCGATCA
tig00000012_segment0	2831945	2831945	1	47	0	0	GAGGACGATGG
tig00000012_segment0	2831965	2831972	2	104	0	0	GCATTCGAGGCACGACTG
tig00000012_segment0	2832003	2832007	2	104	2	0.019	ACCTTCGAACGATTT
tig00000012_segment0	2832026	2832026	1	51	1	0.02	GAAGACGTTCT
tig00000012_segment0	2832065	2832065	1	34	2	0.059	CTCATCGTGGA
tig00000012_segment0	2832104	2832104	1	53	0	0	GAAGACGTAAT
tig00000012_segment0	2832152	2832155	2	96	0	0	GTCAACGTCGAAGA
tig00000012_segment0	2832179	2832179	1	45	2	0.044	AAAGACGAATT
tig00000012_segment0	2832235	2832246	3	141	3	0.021	ATGGCCGAAACTGCGACGTTTA
tig00000012_segment0	2832263	2832263	1	46	2	0.043	TATAACGTCAT
tig00000012_segment0	2832301	2832301	1	54	0	0	GGCCTCGTGTC
tig00000012_segment0	2832320	2832320	1	38	0	0	GAATCCGCTGT
tig00000012_segment0	2832347	2832350	2	70	2	0.029	CCTTCCGACGATGA
tig00000012_segment0	2832388	2832388	1	48	3	0.062	ATGGGCGAGAG
tig00000012_segment0	2832414	2832431	4	208	0	0	ACCCTCGAGACACGAAGCGTGACGGTCT
tig00000012_segment0	2832443	2832443	1	53	0	0	GTATACGAAGG
tig00000012_segment0	2832494	2832494	1	40	0	0	CTACCCGACTT
tig00000012_segment0	2832536	2832536	1	37	5	0.135	GACCCCGACAA
tig00000012_segment0	2832551	2832551	1	48	1	0.021	ATCAGCGTTTT
tig00000012_segment0	2832574	2832574	1	50	1	0.02	CCATGCGAGAT
tig00000012_segment0	2832675	2832675	1	48	1	0.021	TTGAGCGAAAA
tig00000012_segment0	2832697	2832697	1	35	3	0.086	AACTCCGCCAA
tig00000012_segment0	2832734	2832734	1	43	0	0	GAAGACGATGA
tig00000012_segment0	2832755	2832764	2	82	0	0	GATGACGATGATGGCGCAGA
tig00000012_segment0	2832782	2832788	2	86	4	0.047	GATGACGATGACGACTC
tig00000012_segment0	2832874	2832874	1	50	11	0.22	ATTGGCGCACA
tig00000012_segment0	2832900	2832900	1	44	2	0.045	TCTTTCGACAT
tig00000012_segment0	2832986	2832986	1	45	3	0.067	CTCAACGTGAT
tig00000012_segment0	2833001	2833001	1	51	0	0	GCACTCGAGAA
tig00000012_segment0	2833013	2833024	3	147	0	0	AAAAGCGAAACCTCGTCGCCAA
tig00000012_segment0	2833046	2833046	1	37	9	0.243	TCCAACGGATC
tig00000012_segment0	2833064	2833071	2	86	0	0	AACTTCGCATCACGATCA
tig00000012_segment0	2833106	2833106	1	33	5	0.152	TCCTCCGGCAG
tig00000012_segment0	2833121	2833121	1	32	0	0	TGGAACGGAAG
tig00000012_segment0	2833145	2833145	1	45	0	0	TTCTGCGGCTC
tig00000012_segment0	2833166	2833166	1	28	3	0.107	TCACCCGGAAA
tig00000012_segment0	2833189	2833189	1	56	2	0.036	ATCACCGCCTT
tig00000012_segment0	2833207	2833207	1	42	0	0	AGTGTCGGGTT
tig00000012_segment0	2833249	2833255	2	72	0	0	AGCTGCGTTATCGGGTT
tig00000012_segment0	2833297	2833324	7	399	0	0	TACTGCGCGGATGACGCTCTCGAGGGCGCCGACGATCC
tig00000012_segment0	2833349	2833357	3	171	0	0	GAGGACGCTTCGCCGATGA
tig00000012_segment0	2833375	2833381	2	118	0	0	TTGGCCGTAGGCGTTGG
tig00000012_segment0	2833429	2833444	3	174	0	0	TGGGCCGAAGTATGCGAAAGCGCCAG
tig00000012_segment0	2833459	2833459	1	40	3	0.075	GTTCTCGTCTC
tig00000012_segment0	2833474	2833478	2	112	0	0	CCAATCGTACGCATG
tig00000012_segment0	2833513	2833513	1	52	2	0.038	AAGGGCGAGAA
tig00000012_segment0	2833525	2833537	3	186	0	0	CTGATCGTACGTGTAGTCGCTCT
tig00000012_segment0	2833559	2833559	1	60	0	0	AACAGCGCAAG
tig00000012_segment0	2833579	2833579	1	36	2	0.056	AAGAACGGAGA
tig00000012_segment0	2833607	2833612	2	114	0	0	TTGGGCGTCTCGGGTG
tig00000012_segment0	2833635	2833640	2	106	0	0	CAATACGCTGCGCATC
tig00000012_segment0	2833678	2833678	1	56	1	0.018	AACAGCGGGCT
tig00000012_segment0	2833717	2833717	1	52	0	0	GGACTCGATGT
tig00000012_segment0	2833730	2833730	1	35	3	0.086	TAGGACGGATA
tig00000012_segment0	2833766	2833768	2	86	0	0	GTATGCGCGATAC
tig00000012_segment0	2833811	2833813	2	72	0	0	CACCACGCGGTCT
tig00000012_segment0	2833841	2833841	1	56	0	0	TTGCACGAAGC
tig00000012_segment0	2833863	2833863	1	43	0	0	AAGCCCGAATT
tig00000012_segment0	2833877	2833877	1	53	2	0.038	TGCTTCGTACC
tig00000012_segment0	2833895	2833895	1	50	0	0	AGACCCGCATC
tig00000012_segment0	2833931	2833931	1	55	1	0.018	CCAAGCGTGGT
tig00000012_segment0	2833992	2833992	1	38	2	0.053	TAATGCGGATT
tig00000012_segment0	2834003	2834003	1	44	1	0.023	TTCATCGAAGT
tig00000012_segment0	2834025	2834062	6	348	0	0	GCTTGCGTTTCTTGCGCTCTTCGACTTGGGCGTCTATGGCGACGACCT
tig00000012_segment0	2834083	2834083	1	39	1	0.026	CTGGACGGGTT
tig00000012_segment0	2834109	2834116	3	180	0	0	CCATGCGGTGCGCGATGG
tig00000012_segment0	2834128	2834134	3	180	0	0	TTGGGCGCCGCCGTCAA
tig00000012_segment0	2834170	2834170	1	55	0	0	GCCATCGATTG
tig00000012_segment0	2834188	2834188	1	46	1	0.022	AGTTGCGAAGT
tig00000012_segment0	2834203	2834209	2	108	0	0	TTCTTCGAGAACGCATT
tig00000012_segment0	2834230	2834230	1	48	0	0	TTGGTCGTACC
tig00000012_segment0	2834245	2834245	1	36	5	0.139	AGTGCCGCTGA
tig00000012_segment0	2834269	2834275	2	100	2	0.02	AGATGCGAATGCGTTCT
tig00000012_segment0	2834308	2834317	2	126	0	0	TGACTCGAGCCACTCGATGG
tig00000012_segment0	2834339	2834347	2	58	4	0.069	TATCCCGGTCCTTCGGGAA
tig00000012_segment0	2834415	2834418	2	114	0	0	TACCACGGCGTCAG
tig00000012_segment0	2834441	2834441	1	46	2	0.043	GTCCACGTGCA
tig00000012_segment0	2834459	2834464	2	102	0	0	ACTCACGAAGCGAGAA
tig00000012_segment0	2834475	2834475	1	50	0	0	ACTGGCGAGTG
tig00000012_segment0	2834522	2834522	1	48	2	0.042	TTAGTCGTCTC
tig00000012_segment0	2834548	2834548	1	36	4	0.111	ATTCTCGTCAA
tig00000012_segment0	2834573	2834573	1	50	0	0	TTCTCCGCAGC
tig00000012_segment0	2834663	2834663	1	44	1	0.023	CCTGCCGGGGA
tig00000012_segment0	2834682	2834691	2	116	0	0	GTAGACGTACTGAACGGGGA
tig00000012_segment0	2834721	2834721	1	47	0	0	ACCCTCGTTGA
tig00000012_segment0	2834743	2834751	2	90	0	0	TCATCCGCTTCTGCGGTCC
tig00000012_segment0	2834766	2834769	2	86	0	0	ATTCCCGACGCTGG
tig00000012_segment0	2834781	2834781	1	51	2	0.039	AACATCGTTGA
tig00000012_segment0	2834847	2834847	1	29	3	0.103	TTTTCCGGGCT
tig00000012_segment0	2834859	2834859	1	39	1	0.026	TAGTCCGATAT
tig00000012_segment0	2834905	2834922	3	141	0	0	ATTTGCGACACCAACGATCCATCGAGAG
tig00000012_segment0	2834961	2834968	2	90	2	0.022	GGAACCGCATAGCGCCAA
tig00000012_segment0	2834999	2835011	3	174	0	0	CCATACGAAAACCGATGCGTATA
tig00000012_segment0	2835044	2835047	2	96	0	0	ATCTTCGCCGCTTC
tig00000012_segment0	2835109	2835109	1	49	2	0.041	CCAGTCGAACA
tig00000012_segment0	2835136	2835148	3	174	0	0	GCCAGCGACACCAGCGCCGATGA
tig00000012_segment0	2835187	2835187	1	37	6	0.162	GGGGACGAATC
tig00000012_segment0	2835235	2835235	1	52	2	0.038	ACTGACGCCTT
tig00000012_segment0	2835298	2835310	3	174	3	0.017	GATGACGCGCTTGGCTGCGGCTT
tig00000012_segment0	2835328	2835328	1	56	2	0.036	ATCTTCGAAGC
tig00000012_segment0	2835343	2835351	3	168	0	0	TTGGGCGACGTGTCGTGCC
tig00000012_segment0	2835375	2835375	1	23	0	0	AGGCACGGGTA
tig00000012_segment0	2835468	2835468	1	49	1	0.02	TTTCTCGCTGG
tig00000012_segment0	2835481	2835481	1	56	0	0	ACATGCGCTCT
tig00000012_segment0	2835536	2835536	1	30	2	0.067	CCATCCGGAAA
tig00000012_segment0	2835605	2835605	1	51	0	0	TAAATCGACTG
tig00000012_segment0	2835626	2835626	1	56	2	0.036	AACCCCGCTCA
tig00000012_segment0	2835667	2835667	1	43	0	0	TTCCCCGCAGA
tig00000012_segment0	2835679	2835681	2	86	0	0	GACTGCGCGTCTT
tig00000012_segment0	2835695	2835704	2	104	2	0.019	ACCAACGAAACTATCGATGC
tig00000012_segment0	2835741	2835761	4	196	0	0	TCTCACGGGCCGTAGCCGTTCCTAGCGGCAT
tig00000012_segment0	2835772	2835781	3	168	0	0	CAATACGAACCGAACGGCCC
tig00000012_segment0	2835796	2835796	1	32	0	0	GCTCTCGGAAT
tig00000012_segment0	2835830	2835830	1	47	2	0.043	CTGGCCGGCAT
tig00000012_segment0	2835847	2835863	3	105	3	0.029	ATTGGCGACTAACGACTAATACGGCCA
tig00000012_segment0	2835905	2835905	1	48	2	0.042	TGTTTCGTCTC
tig00000012_segment0	2835995	2835999	2	82	0	0	CTGTACGTCCGTGGC
tig00000012_segment0	2836050	2836050	1	47	0	0	GTCAGCGATGA
tig00000012_segment0	2836092	2836092	1	53	1	0.019	TTCACCGCACT
tig00000012_segment0	2836105	2836105	1	51	2	0.039	CAACTCGGCAT
tig00000012_segment0	2836143	2836143	1	44	0	0	GCTTGCGGCTG
tig00000012_segment0	2836169	2836169	1	51	0	0	TGGCACGCAAC
tig00000012_segment0	2836180	2836188	2	108	2	0.019	AAAACCGTGAGCCCGTTCC
tig00000012_segment0	2836232	2836232	1	37	2	0.054	CATTCCGAAAC
tig00000012_segment0	2836262	2836262	1	41	0	0	ACTACCGCTAC
tig00000012_segment0	2836285	2836285	1	39	3	0.077	CCAAGCGGATA
tig00000012_segment0	2836318	2836330	3	171	0	0	AACAACGTCGCATCCTTCGAAGC
tig00000012_segment0	2836351	2836351	1	45	2	0.044	TAACTCGGTGC
tig00000012_segment0	2836366	2836366	1	41	2	0.049	TCACTCGGCTG
tig00000012_segment0	2836390	2836390	1	26	3	0.115	AACTGCGAATT
tig00000012_segment0	2836401	2836401	1	34	0	0	CTTGCCGAATC
tig00000012_segment0	2836420	2836427	3	162	0	0	TGCTCCGCCGGTCGAGAA
tig00000012_segment0	2836470	2836470	1	50	1	0.02	AGCTACGGCAT
tig00000012_segment0	2836497	2836497	1	54	0	0	CTTGACGAGTT
tig00000012_segment0	2836513	2836513	1	46	1	0.022	GACAGCGATTG
tig00000012_segment0	2836536	2836536	1	53	4	0.075	GATGGCGCCTT
tig00000012_segment0	2836551	2836551	1	52	3	0.058	AGATGCGTAGT
tig00000012_segment0	2836567	2836567	1	49	0	0	ATGTGCGCTGT
tig00000012_segment0	2836587	2836587	1	37	0	0	TGCAACGGTAG
tig00000012_segment0	2836651	2836651	1	49	2	0.041	ACTTACGAGCC
tig00000012_segment0	2836678	2836695	3	162	0	0	TGAAGCGCATACTTCGTCATAGCGAAGA
tig00000012_segment0	2836718	2836718	1	27	1	0.037	TACTTCGGAAA
tig00000012_segment0	2836824	2836824	1	39	2	0.051	ATCAACGTGTT
tig00000012_segment0	2836839	2836839	1	58	0	0	GACTGCGTTCT
tig00000012_segment0	2836875	2836875	1	45	2	0.044	TCCAGCGAAGA
tig00000012_segment0	2836905	2836913	2	108	0	0	CTTCTCGACCATGCGCTTG
tig00000012_segment0	2836926	2836929	2	92	2	0.022	CTCTTCGGCGTCTT
tig00000012_segment0	2836956	2836965	2	100	2	0.02	GTAGACGATTGTTACGTCTG
tig00000012_segment0	2836977	2836983	3	150	0	0	ACCTTCGCGGGCGAAGA
tig00000012_segment0	2837003	2837003	1	46	13	0.283	CTGAGCGGCCA
tig00000012_segment0	2837047	2837047	1	44	0	0	TATATCGGGGA
tig00000012_segment0	2837059	2837059	1	27	1	0.037	GCTGTCGCAGC
tig00000012_segment0	2837073	2837076	2	114	0	0	CTCTCCGCCGGTGA
tig00000012_segment0	2837112	2837112	1	30	1	0.033	GTTGGCGGCTC
tig00000012_segment0	2837124	2837124	1	37	1	0.027	GTACTCGTGGA
tig00000012_segment0	2837145	2837160	3	165	0	0	GCCTTCGAGCTTGGTCGACTCGCTTG
tig00000012_segment0	2837184	2837184	1	38	3	0.079	CTTTTCGGTTC
tig00000012_segment0	2837215	2837215	1	38	1	0.026	TCATCCGAGAC
tig00000012_segment0	2837233	2837239	3	135	0	0	TTGATCGCGTGCGTACC
tig00000012_segment0	2837398	2837398	1	40	0	0	ATGATCGTGAC
tig00000012_segment0	2837452	2837452	1	47	1	0.021	TCCATCGAGAT
tig00000012_segment0	2837471	2837473	2	80	0	0	CCCATCGCGGGGT
tig00000012_segment0	2837504	2837513	2	98	0	0	CATCACGATTTAGACGAGCC
tig00000012_segment0	2837588	2837597	2	102	2	0.02	ACAACCGATCCAAACGTATC
tig00000012_segment0	2837633	2837633	1	40	6	0.15	AAACACGACAA
tig00000012_segment0	2837651	2837651	1	51	2	0.039	ATCTGCGAATG
tig00000012_segment0	2837720	2837723	2	116	0	0	GGGTCCGCCGCCTC
tig00000012_segment0	2837747	2837747	1	48	4	0.083	TCCTGCGGCAA
tig00000012_segment0	2837780	2837780	1	34	2	0.059	ACATCCGTCCT
tig00000012_segment0	2837815	2837815	1	57	2	0.035	GCCCTCGCTCT
tig00000012_segment0	2837832	2837832	1	55	0	0	TGATGCGCTCT
tig00000012_segment0	2837845	2837856	3	168	0	0	TCCAGCGTCGATGAAACGTTTT
tig00000012_segment0	2837896	2837896	1	38	0	0	TGTTCCGAGTG
tig00000012_segment0	2837911	2837911	1	28	4	0.143	GAGCTCGGAAG
tig00000012_segment0	2837926	2837938	5	280	0	0	TGTGTCGCCGCCGGCGCCGAATT
tig00000012_segment0	2837956	2837977	4	228	0	0	ACATTCGGGTTTGGCGATTAGACCGGCGGAGT
tig00000012_segment0	2837992	2838000	3	141	0	0	TTTATCGACGATGCGGAGC
tig00000012_segment0	2838046	2838061	3	171	0	0	GATTTCGATAACATCGAAGCCGAGTT
tig00000012_segment0	2838101	2838103	2	72	0	0	GCCCACGCGGGAT
tig00000012_segment0	2838124	2838124	1	39	3	0.077	AAGGACGTGCT
tig00000012_segment0	2838139	2838139	1	58	1	0.017	CCATCCGCCCT
tig00000012_segment0	2838152	2838152	1	49	4	0.082	TATTGCGGTCA
tig00000012_segment0	2838176	2838176	1	49	1	0.02	ATAGGCGAAGA
tig00000012_segment0	2838197	2838218	4	208	0	0	AGAAACGTAGACGTTGTACTCGTGAGCGAGAT
tig00000012_segment0	2838272	2838272	1	56	1	0.018	ACCACCGGCAA
tig00000012_segment0	2838290	2838290	1	47	3	0.064	CCCATCGACAT
tig00000012_segment0	2838314	2838314	1	40	1	0.025	TTCCCCGTCAG
tig00000012_segment0	2838352	2838352	1	39	2	0.051	ACTCACGTCTC
tig00000012_segment0	2838377	2838377	1	50	0	0	GGTATCGTTTT
tig00000012_segment0	2838407	2838407	1	39	0	0	GCCCCCGAATC
tig00000012_segment0	2838423	2838446	4	212	0	0	CACTCCGACAGACCGAGGTTTCGGTGGACGCTTG
tig00000012_segment0	2838458	2838468	2	100	0	0	TGTGGCGAATGAACCCGAAAC
tig00000012_segment0	2838499	2838499	1	30	1	0.033	AAAATCGGAGG
tig00000012_segment0	2838518	2838518	1	35	0	0	GCTGACGGGAT
tig00000012_segment0	2838543	2838543	1	39	1	0.026	GAAAGCGGCCT
tig00000012_segment0	2838558	2838558	1	51	3	0.059	GATTGCGGTTG
tig00000012_segment0	2838569	2838569	1	51	2	0.039	AGGCTCGCCAT
tig00000012_segment0	2838581	2838585	2	108	0	0	CTGGGCGGGCGGCTT
tig00000012_segment0	2838630	2838630	1	51	0	0	GAAGACGATTT
tig00000012_segment0	2838684	2838684	1	54	0	0	GCTTGCGCACC
tig00000012_segment0	2838697	2838697	1	51	0	0	GGCTTCGGTGG
tig00000012_segment0	2838712	2838712	1	47	4	0.085	TTAAACGATCA
tig00000012_segment0	2838748	2838748	1	23	2	0.087	GCACCCGTGAG
tig00000012_segment0	2838786	2838786	1	42	3	0.071	TTTTGCGTCAT
tig00000012_segment0	2838805	2838805	1	35	2	0.057	TTTACCGAGGG
tig00000012_segment0	2838850	2838850	1	54	2	0.037	CAGTGCGGTTA
tig00000012_segment0	2838866	2838866	1	42	3	0.071	GAAACCGGCCA
tig00000012_segment0	2838885	2838909	5	275	0	0	CACCCCGTCCTGGTCGGAGCCCCGGTCGCCGGATT
tig00000012_segment0	2838928	2838941	4	216	0	0	CCCTCCGGCCGTAGCCGCCGGAAT
tig00000012_segment0	2838953	2838953	1	37	1	0.027	CAATACGGAAC
tig00000012_segment0	2839027	2839027	1	34	4	0.118	CTGGCCGTTCT
tig00000012_segment0	2839047	2839060	3	147	0	0	TTTCACGCCCCGTCATACCGAAGA
tig00000012_segment0	2839081	2839106	5	185	0	0	AATCTCGGAGACTGACGCGACGAGTCTAGACGAGGA
tig00000012_segment0	2839126	2839126	1	30	2	0.067	CAACCCGGTGC
tig00000012_segment0	2839141	2839146	2	112	0	0	TCCACCGTGCCGGGAG
tig00000012_segment0	2839172	2839172	1	39	5	0.128	ACATCCGAAAC
tig00000012_segment0	2839201	2839201	1	37	4	0.108	TCATTCGGTGA
tig00000012_segment0	2839218	2839218	1	49	4	0.082	ACCAGCGATGG
tig00000012_segment0	2839240	2839240	1	46	0	0	TTACACGCCTA
tig00000012_segment0	2839258	2839258	1	35	1	0.029	CACCCCGTCAA
tig00000012_segment0	2839282	2839282	1	43	1	0.023	GGCAGCGAACA
tig00000012_segment0	2839309	2839309	1	34	2	0.059	CTTAGCGTTTA
tig00000012_segment0	2839350	2839366	4	224	0	0	TAAGGCGTCGCACTCGTAATGCGAAGA
tig00000012_segment0	2839381	2839381	1	49	0	0	TGGTTCGATTC
tig00000012_segment0	2839392	2839402	2	108	0	0	CAGTACGGGGCAAAACGATTT
tig00000012_segment0	2839462	2839465	2	66	6	0.091	CTCCTCGTCGTTGG
tig00000012_segment0	2839501	2839501	1	37	2	0.054	ATCTTCGTTTT
tig00000012_segment0	2839513	2839546	7	385	0	0	GGATGCGCATGACGGGACGGGACGGGACGAGATACGAGCGCAGA
tig00000012_segment0	2839563	2839571	2	76	0	0	CTTACCGTGGTTTCGGGTG
tig00000012_segment0	2839586	2839586	1	27	4	0.148	CATATCGGAGT
tig00000012_segment0	2839622	2839622	1	38	0	0	AAGCTCGGCTC
tig00000012_segment0	2839656	2839656	1	33	4	0.121	ATTTCCGTGGG
tig00000012_segment0	2839694	2839694	1	54	2	0.037	CATATCGAAGC
tig00000012_segment0	2839733	2839733	1	51	0	0	AAATGCGCATT
tig00000012_segment0	2839748	2839748	1	50	1	0.02	TCCATCGTTAT
tig00000012_segment0	2839817	2839817	1	53	1	0.019	ATCAACGCCCA
tig00000012_segment0	2839847	2839852	2	104	0	0	TCCATCGTATCGTAGT
tig00000012_segment0	2839907	2839910	2	114	0	0	ACATCCGCCGCACA
tig00000012_segment0	2839958	2839965	2	110	2	0.018	TCCATCGCCTTGCGCAGT
tig00000012_segment0	2840006	2840012	2	64	2	0.031	TCATCCGCTTCCGTAAG
tig00000012_segment0	2840043	2840043	1	38	3	0.079	TTTCACGAAGA
tig00000012_segment0	2840065	2840065	1	54	0	0	GTCTGCGAGAG
tig00000012_segment0	2840086	2840098	3	165	0	0	TGGTGCGACGGGGGTGTCGCTCT
tig00000012_segment0	2840116	2840116	1	39	0	0	TGAATCGGAGT
tig00000012_segment0	2840131	2840131	1	36	0	0	GTCTTCGGAGG
tig00000012_segment0	2840148	2840157	4	212	0	0	CCTGGCGCGTTCGACGGGGT
tig00000012_segment0	2840172	2840196	6	336	0	0	TTGTGCGGCTGCGGGATCGGCGGGTGCGTCGGGGG
tig00000012_segment0	2840217	2840229	3	180	0	0	TGCTTCGTGTGCGAGGTCGTTGG
tig00000012_segment0	2840265	2840265	1	50	5	0.1	TGGGACGTCTG
tig00000012_segment0	2840300	2840300	1	44	3	0.068	GGGATCGGGGG
tig00000012_segment0	2840314	2840314	1	47	0	0	TGAGGCGGGAG
tig00000012_segment0	2840341	2840362	4	180	0	0	GGGTTCGTATATTCCCGGGAGGCCGTCGCCTA
tig00000012_segment0	2840374	2840374	1	51	0	0	CATGCCGTAGT
tig00000012_segment0	2840401	2840412	3	153	0	0	TCCTTCGCCATCACGGCGCTTC
tig00000012_segment0	2840428	2840431	2	82	0	0	CCATGCGACGAAAG
tig00000012_segment0	2840452	2840462	3	177	0	0	GTCTTCGCTCGCATCCGAGAG
tig00000012_segment0	2840482	2840488	2	108	0	0	CATGTCGTGGTCGGCTG
tig00000012_segment0	2840506	2840506	1	41	1	0.024	GTGGCCGAGAT
tig00000012_segment0	2840543	2840551	3	165	0	0	ACAAGCGTCTCGGCGGAAT
tig00000012_segment0	2840580	2840582	2	84	0	0	TTTGCCGCGTATT
tig00000012_segment0	2840611	2840611	1	42	3	0.071	CTGCTCGTGCT
tig00000012_segment0	2840633	2840633	1	56	1	0.018	TTGATCGAAGG
tig00000012_segment0	2840653	2840653	1	53	3	0.057	TGCATCGATAG
tig00000012_segment0	2840669	2840669	1	50	2	0.04	CTTGGCGTATG
tig00000012_segment0	2840699	2840699	1	54	2	0.037	ATGCTCGAGAA
tig00000012_segment0	2840720	2840720	1	40	4	0.1	TGTGTCGTAGG
tig00000012_segment0	2840749	2840749	1	43	3	0.07	ATTGACGTTTA
tig00000012_segment0	2840766	2840766	1	49	0	0	ATGTCCGCACT
tig00000012_segment0	2840782	2840782	1	55	1	0.018	GTGTTCGTTTA
tig00000012_segment0	2840799	2840818	3	153	0	0	CCAGACGTTGGTTTCGCAGAGCAACGCTGG
tig00000012_segment0	2840832	2840838	2	100	4	0.04	TTGTGCGGGATCGAGAA
tig00000012_segment0	2840854	2840854	1	56	1	0.018	TTTGTCGATTG
tig00000012_segment0	2840870	2840877	2	130	0	0	GAGCTCGAGGGGCGGGAA
tig00000012_segment0	2840896	2840901	2	92	0	0	CAGTTCGCTTCGTGGA
tig00000012_segment0	2840946	2840948	2	100	0	0	CTGGGCGCGGATG
tig00000012_segment0	2840962	2840976	3	168	0	0	GACATCGTTTCGATCATATCGGTAG
tig00000012_segment0	2841006	2841006	1	52	1	0.019	TTGCTCGCTTG
tig00000012_segment0	2841026	2841026	1	53	1	0.019	AATTGCGCTGG
tig00000012_segment0	2841038	2841047	3	174	0	0	ATAATCGGACACGGCGCAGG
tig00000012_segment0	2841058	2841073	3	162	0	0	TTCATCGAAAGCCTCGTCAACGGTAT
tig00000012_segment0	2841088	2841090	2	52	0	0	CTCAACGCGACCA
tig00000012_segment0	2841108	2841135	5	275	0	0	TTCCTCGACTTCGACCTTCGCTCGTCTTTGGTCGGGAT
tig00000012_segment0	2841149	2841152	2	120	0	0	TGAACCGGCGGTGG
tig00000012_segment0	2841172	2841176	2	112	0	0	AGTCTCGTACGTTAA
tig00000012_segment0	2841225	2841225	1	60	1	0.017	GCTTGCGAGGT
tig00000012_segment0	2841238	2841238	1	32	1	0.031	AGGTTCGGGTT
tig00000012_segment0	2841262	2841290	5	275	0	0	AAAAGCGTTGAACGACCTTCTCCGATCCCGCATCGATAA
tig00000012_segment0	2841314	2841314	1	41	6	0.146	AGATTCGATTG
tig00000012_segment0	2841327	2841330	2	88	0	0	ACTCTCGTCGATTT
tig00000012_segment0	2841380	2841380	1	47	3	0.064	GAAAACGATCT
tig00000012_segment0	2841392	2841401	2	116	0	0	CATGCCGATGAACTCGATGG
tig00000012_segment0	2841423	2841428	2	116	0	0	CCTCCCGTATCGTCCC
tig00000012_segment0	2841446	2841464	4	244	0	0	CCATGCGGAACACCCGGCGCAGGCGCAGA
tig00000012_segment0	2841478	2841478	1	45	1	0.022	ATCCTCGTCTT
tig00000012_segment0	2841497	2841497	1	50	1	0.02	TCAAACGACTG
tig00000012_segment0	2841510	2841510	1	51	0	0	ACTCCCGTCCC
tig00000012_segment0	2841525	2841525	1	55	3	0.055	AAAGTCGATAA
tig00000012_segment0	2841547	2841547	1	56	0	0	AGCAGCGCTGT
tig00000012_segment0	2841562	2841571	2	98	0	0	GTTCACGCCATTCTCGCCAA
tig00000012_segment0	2841587	2841592	2	74	12	0.162	CTCTCCGCAACGTCCT
tig00000012_segment0	2841611	2841617	2	124	0	0	TCCCTCGCCCCCGAAGC
tig00000012_segment0	2841630	2841644	4	232	0	0	CAACCCGCGATCGAAAATTCGAAGG
tig00000012_segment0	2841665	2841670	2	108	0	0	CCCTGCGCATCGAGAA
tig00000012_segment0	2841693	2841693	1	40	1	0.025	AATTCCGCTTA
tig00000012_segment0	2841704	2841704	1	55	6	0.109	TCATGCGCTGA
tig00000012_segment0	2841726	2841729	2	82	2	0.024	TCTCACGACGATGG
tig00000012_segment0	2841754	2841786	8	488	0	0	TGGTACGGGCGGTGGTCGTTCGCGACCTCGCGTTGGTCGCTCT
tig00000012_segment0	2841819	2841828	2	90	0	0	AGCTTCGGATACTGCGTGAG
tig00000012_segment0	2841846	2841846	1	52	0	0	GTGGGCGGGAT
tig00000012_segment0	2841888	2841888	1	60	1	0.017	TTGGGCGGGAG
tig00000012_segment0	2841912	2841912	1	45	1	0.022	TGAATCGGGGG
tig00000012_segment0	2841929	2841934	3	177	0	0	GGAGGCGGCGCGGCTG
tig00000012_segment0	2841953	2841953	1	43	1	0.023	GATACCGTTGA
tig00000012_segment0	2841975	2841975	1	46	0	0	GGCTGCGTTTT
tig00000012_segment0	2841990	2841990	1	46	2	0.043	CTGCTCGTTGC
tig00000012_segment0	2842009	2842013	2	90	0	0	CAATACGTTCGGACC
tig00000012_segment0	2842027	2842027	1	54	1	0.019	CCCAGCGACTG
tig00000012_segment0	2842065	2842073	2	110	2	0.018	GAACCCGAGATATCGATTG
tig00000012_segment0	2842105	2842126	4	216	0	0	GGAATCGACGCTACAGTCGAATTGTACGCTTG
tig00000012_segment0	2842141	2842141	1	58	1	0.017	TTGAGCGAAGC
tig00000012_segment0	2842163	2842165	2	98	6	0.061	TCTTTCGCGCAAA
tig00000012_segment0	2842198	2842198	1	58	3	0.052	ATGATCGCCTT
tig00000012_segment0	2842215	2842223	2	96	0	0	CCATGCGGCAGGTCGGCAT
tig00000012_segment0	2842242	2842244	2	94	0	0	TGATTCGCGGTAT
tig00000012_segment0	2842283	2842283	1	54	3	0.056	CTCAGCGCTCT
tig00000012_segment0	2842304	2842311	2	96	0	0	ATCTTCGCATTCCGATCT
tig00000012_segment0	2842333	2842346	3	165	0	0	GAGTACGCACAATCGGGGCGCAAA
tig00000012_segment0	2842370	2842370	1	56	5	0.089	CCAGGCGCTTA
tig00000012_segment0	2842383	2842383	1	44	2	0.045	AGTACCGTATC
tig00000012_segment0	2842394	2842394	1	60	0	0	AAAACCGCCCA
tig00000012_segment0	2842408	2842408	1	45	6	0.133	GAAAACGTGAG
tig00000012_segment0	2842434	2842434	1	35	2	0.057	GTGAACGGAAC
tig00000012_segment0	2842515	2842515	1	45	0	0	TTCCTCGCTGT
tig00000012_segment0	2842553	2842553	1	36	2	0.056	AGGTACGGACA
tig00000012_segment0	2842585	2842585	1	54	0	0	CAAGACGCTTG
tig00000012_segment0	2842616	2842626	3	177	0	0	GATGACGCCAACGAACGAGAG
tig00000012_segment0	2842672	2842672	1	43	1	0.023	GCTAGCGGAGA
tig00000012_segment0	2842689	2842699	2	102	0	0	GGCCACGATGGATCTCGGGGG
tig00000012_segment0	2842774	2842774	1	34	5	0.147	CTTGACGTGGA
tig00000012_segment0	2842850	2842856	2	84	0	0	TAGATCGTCAACGGGAG
tig00000012_segment0	2842868	2842868	1	37	2	0.054	GTGGCCGATTA
tig00000012_segment0	2842892	2842892	1	27	8	0.296	CACTCCGGTCA
tig00000012_segment0	2842903	2842903	1	53	1	0.019	GGGGGCGTCTG
tig00000012_segment0	2842934	2842934	1	45	1	0.022	TGAGCCGAACT
tig00000012_segment0	2842964	2842973	2	100	0	0	TGGACCGATATGGACGGATG
tig00000012_segment0	2843022	2843022	1	37	0	0	TGTCACGGAAA
tig00000012_segment0	2843106	2843113	2	118	0	0	TTAACCGGCTGACGCCAT
tig00000012_segment0	2843124	2843141	4	260	0	0	CAAAACGGCGTGGCGATGACTCCGAATT
tig00000012_segment0	2843209	2843222	4	204	0	0	GTAAACGCGAACGCCAATCGAGTC
tig00000012_segment0	2843239	2843239	1	50	2	0.04	GTAAGCGATCA
tig00000012_segment0	2843257	2843257	1	37	1	0.027	ATATCCGGTGA
tig00000012_segment0	2843270	2843270	1	55	2	0.036	ATAGGCGAACT
tig00000012_segment0	2843287	2843319	6	336	0	0	TCCAACGCGAATAATTGCGCCGTAGTATCGCATTTTCCGAGAC
tig00000012_segment0	2843332	2843339	2	94	0	0	AATGTCGGCATCCGAGTC
tig00000012_segment0	2843352	2843352	1	58	2	0.034	TGGGTCGATTA
tig00000012_segment0	2843397	2843397	1	51	0	0	TAATACGGTTA
tig00000012_segment0	2843410	2843427	4	164	0	0	TTCTACGGACACGGGGACGGGCCGCTGC
tig00000012_segment0	2843452	2843456	2	100	0	0	GATGACGCTCGTGAG
tig00000012_segment0	2843488	2843493	2	112	0	0	GTATGCGCTGCGTTTG
tig00000012_segment0	2843556	2843556	1	60	0	0	AGATACGTGTT
tig00000012_segment0	2843580	2843580	1	52	2	0.038	CTGAGCGCTTG
tig00000012_segment0	2843591	2843597	2	102	0	0	TAGTACGGATACGGAGT
tig00000012_segment0	2843609	2843609	1	48	0	0	AGGGACGGAGA
tig00000012_segment0	2843621	2843621	1	39	0	0	ATTGACGGACT
tig00000012_segment0	2843690	2843709	6	360	0	0	TAGTGCGAGACCGGTTCCGCGCGTCGGGGC
tig00000012_segment0	2843745	2843745	1	37	4	0.108	GCACACGGGAC
tig00000012_segment0	2843765	2843765	1	61	1	0.016	ATTAACGAGCT
tig00000012_segment0	2843805	2843805	1	39	3	0.077	ATCTACGACAT
tig00000012_segment0	2843836	2843836	1	56	0	0	TATAACGTTTC
tig00000012_segment0	2843934	2843939	2	110	0	0	TAGATCGTCTCGGATC
tig00000012_segment0	2843952	2843952	1	56	1	0.018	TTTCTCGTGTT
tig00000012_segment0	2843999	2843999	1	46	2	0.043	GGCAGCGCTGA
tig00000012_segment0	2844042	2844042	1	39	6	0.154	ATCTGCGGTCA
tig00000012_segment0	2844176	2844176	1	49	2	0.041	CATGACGTTCT
tig00000012_segment0	2844287	2844301	3	198	0	0	AATAGCGCAATCGTTACAGCGGTGA
tig00000012_segment0	2844325	2844325	1	54	0	0	TATGCCGAGGA
tig00000012_segment0	2844343	2844343	1	33	0	0	CTGGCCGTAAG
tig00000012_segment0	2844367	2844370	2	122	0	0	TTAGGCGACGTCAT
tig00000012_segment0	2844390	2844390	1	37	0	0	CACCCCGCCAA
tig00000012_segment0	2844401	2844401	1	43	2	0.047	CCTAACGTGGG
tig00000012_segment0	2844417	2844417	1	47	1	0.021	TCTTCCGTCCA
tig00000012_segment0	2844481	2844491	2	114	0	0	AGATACGCCAGCAACCGTCAA
tig00000012_segment0	2844527	2844538	3	165	0	0	CCCTCCGACTCCCGCCCGGCCT
tig00000012_segment0	2844554	2844554	1	64	1	0.016	CCCCTCGAAGC
tig00000012_segment0	2844566	2844566	1	44	2	0.045	AACCCCGAGCT
tig00000012_segment0	2844596	2844626	6	360	0	0	AAACTCGGCGTCTCAGACGCTCTCGCAATGCACGACGTCTA
tig00000012_segment0	2844641	2844641	1	45	3	0.067	CTCACCGATCC
tig00000012_segment0	2844656	2844656	1	54	0	0	CTGCTCGCCTT
tig00000012_segment0	2844669	2844680	4	272	0	0	TACCCCGCCCCGCGCTCGCTCT
tig00000012_segment0	2844692	2844692	1	49	0	0	CTGCTCGTGTT
tig00000012_segment0	2844707	2844734	4	268	0	0	GTTAGCGCTGTGTACGAGAGTCACCGCATGGCCGAGGA
tig00000012_segment0	2844749	2844749	1	47	1	0.021	CTGACCGATGA
tig00000012_segment0	2844770	2844775	2	120	0	0	AAGGGCGATACGGAGC
tig00000012_segment0	2844796	2844796	1	54	0	0	GTGGCCGCAGA
tig00000012_segment0	2844861	2844861	1	46	2	0.043	ATGCTCGAAAT
tig00000012_segment0	2844872	2844872	1	49	2	0.041	TTCATCGGTAT
tig00000012_segment0	2844910	2844910	1	60	2	0.033	GCTAACGTCTG
tig00000012_segment0	2844932	2844932	1	57	2	0.035	TTCTACGCTTG
tig00000012_segment0	2844975	2844981	3	162	0	0	CCCCACGGCCGCGCAAA
tig00000012_segment0	2844993	2844998	2	104	2	0.019	GTTCTCGAAACGACAC
tig00000012_segment0	2845011	2845019	3	183	3	0.016	GATCTCGCGACTGCGCATA
tig00000012_segment0	2845044	2845059	4	276	4	0.014	CAAGGCGACACACCCGCGCCCGCTGC
tig00000012_segment0	2845071	2845074	2	94	4	0.043	GAAGACGACGTGGA
tig00000012_segment0	2845089	2845098	2	124	0	0	CACTACGTATGCTTCGCCAA
tig00000012_segment0	2845113	2845113	1	59	3	0.051	ACAGACGGTGG
tig00000012_segment0	2845131	2845141	4	168	0	0	GAACTCGACGGACGGCGAAAA
tig00000012_segment0	2845156	2845164	3	174	3	0.017	CTATTCGACGAGGCGATCT
tig00000012_segment0	2845179	2845179	1	45	1	0.022	GATAACGAGGA
tig00000012_segment0	2845208	2845217	2	112	0	0	CCTGGCGCTGGGGGCGTTGA
tig00000012_segment0	2845268	2845268	1	64	0	0	TGTTGCGCTTG
tig00000012_segment0	2845363	2845363	1	55	2	0.036	TCTCACGAAGA
tig00000012_segment0	2845385	2845391	2	110	0	0	TACCTCGTTGCCGAACT
tig00000012_segment0	2845427	2845427	1	45	0	0	CTTAGCGTAGT
tig00000012_segment0	2845474	2845474	1	41	0	0	AGCCACGTCTA
tig00000012_segment0	2845505	2845505	1	56	0	0	GGCAGCGACTT
tig00000012_segment0	2845586	2845586	1	61	0	0	TCATGCGTAAG
tig00000012_segment0	2845611	2845611	1	48	0	0	GTGGTCGTCTC
tig00000012_segment0	2845637	2845641	2	132	0	0	GGCATCGCTCGTTGG
tig00000012_segment0	2845655	2845679	5	330	0	0	TTGGGCGGAGGCCGCGAACATGTCGGCCTCGTTCT
tig00000012_segment0	2845694	2845700	2	98	0	0	AATGACGCATCCGGTAA
tig00000012_segment0	2845756	2845756	1	42	10	0.238	CATTCCGACAA
tig00000012_segment0	2845775	2845775	1	47	5	0.106	AATGTCGAGAC
tig00000012_segment0	2845820	2845820	1	49	2	0.041	TGGGACGTTGG
tig00000012_segment0	2845850	2845850	1	45	1	0.022	GCCCACGATCT
tig00000012_segment0	2845885	2845885	1	57	1	0.018	CCATTCGTCCT
tig00000012_segment0	2845897	2845897	1	51	6	0.118	TTATACGACAC
tig00000012_segment0	2845918	2845918	1	54	1	0.019	AAGATCGCTTC
tig00000012_segment0	2845947	2845950	2	100	6	0.06	TGCACCGACGCAGA
tig00000012_segment0	2845963	2845963	1	54	3	0.056	CTGATCGTGTT
tig00000012_segment0	2845976	2845976	1	57	2	0.035	GTTCTCGCTTG
tig00000012_segment0	2845990	2845990	1	52	0	0	ATCTCCGCATG
tig00000012_segment0	2846019	2846019	1	56	3	0.054	GAATACGAGGC
tig00000012_segment0	2846066	2846066	1	44	0	0	CCTCTCGGAAG
tig00000012_segment0	2846077	2846077	1	35	2	0.057	AAGAACGACCA
tig00000012_segment0	2846088	2846088	1	49	6	0.122	AAAGTCGTAAA
tig00000012_segment0	2846145	2846145	1	62	1	0.016	AAGCTCGATAT
tig00000012_segment0	2846205	2846205	1	59	0	0	CATAACGTCAT
tig00000012_segment0	2846221	2846244	4	248	0	0	AGATACGAAAGACGTTGAAACCGAAGAACGCAGC
tig00000012_segment0	2846258	2846258	1	60	2	0.033	GGATACGAAAG
tig00000012_segment0	2846291	2846291	1	52	0	0	AGGGCCGAGTG
tig00000012_segment0	2846308	2846308	1	47	2	0.043	AACTTCGCAAT
tig00000012_segment0	2846324	2846324	1	47	1	0.021	TAGAACGGCTA
tig00000012_segment0	2846354	2846354	1	62	0	0	CAAGACGTTCT
tig00000012_segment0	2846366	2846366	1	49	1	0.02	GGAATCGTTTC
tig00000012_segment0	2846417	2846445	4	260	0	0	CAGGGCGGGTTTCTTCGTTATGCACGATTGTTTCGGTAA
tig00000012_segment0	2846500	2846506	2	108	0	0	TGAATCGGCTGCGGGAG
tig00000012_segment0	2846530	2846540	2	132	0	0	GGTTTCGCAACACAGCGCACA
tig00000012_segment0	2846594	2846600	2	96	0	0	TAGAACGATGACGATAT
tig00000012_segment0	2846628	2846628	1	52	2	0.038	CAAGTCGCTGC
tig00000012_segment0	2846661	2846661	1	57	2	0.035	CACCTCGACAA
tig00000012_segment0	2846677	2846677	1	57	2	0.035	CCTCTCGAGAA
tig00000012_segment0	2846688	2846697	3	189	0	0	GACTACGCCGACATCGTCTT
tig00000012_segment0	2846726	2846726	1	36	1	0.028	GAACTCGGGCC
tig00000012_segment0	2846768	2846768	1	51	1	0.02	GTTCTCGCAGC
tig00000012_segment0	2846779	2846779	1	49	0	0	TAGCTCGGGAT
tig00000012_segment0	2846840	2846848	2	100	0	0	TTCTGCGCCTTTGCGAGAG
tig00000012_segment0	2846865	2846897	5	315	0	0	GTGAACGATGTTGATCGGCTGCCTCGATTTGCGTTTTCGGTGG
tig00000012_segment0	2846918	2846918	1	43	3	0.07	TCTTTCGTCAA
tig00000012_segment0	2846932	2846932	1	43	2	0.047	TTAGACGGGGA
tig00000012_segment0	2846975	2846983	2	130	0	0	GTCTTCGACTATGCGTTTG
tig00000012_segment0	2846996	2847014	3	189	0	0	GGCTTCGGATTCTTCGGTTCCTCCGTACT
tig00000012_segment0	2847032	2847032	1	58	2	0.034	ACAGGCGTATT
tig00000012_segment0	2847057	2847067	2	110	0	0	ATTCACGCTTATACCCGCTCC
tig00000012_segment0	2847086	2847090	2	96	4	0.042	TGAATCGTCCGAAAG
tig00000012_segment0	2847111	2847116	2	112	0	0	ACTTACGAGGCGTTTA
tig00000012_segment0	2847132	2847132	1	56	2	0.036	CTGTTCGACAT
tig00000012_segment0	2847176	2847176	1	32	3	0.094	ATCAACGTGGG
tig00000012_segment0	2847189	2847196	3	207	0	0	AGCATCGCCGCTCGAATG
tig00000012_segment0	2847207	2847216	2	106	0	0	ACATTCGTCAACCCCGACAA
tig00000012_segment0	2847243	2847243	1	47	1	0.021	ATCTTCGGTTT
tig00000012_segment0	2847273	2847277	2	116	0	0	GACCTCGCTCGTTCA
tig00000012_segment0	2847307	2847314	2	108	0	0	ACCACCGCTCAACGAATA
tig00000012_segment0	2847366	2847372	3	150	3	0.02	CTCCTCGTCGACGAAGC
tig00000012_segment0	2847396	2847419	5	245	0	0	GAGTCCGAACTCAACGTCGCCAGCCACGCGAGCC
tig00000012_segment0	2847430	2847430	1	39	1	0.026	TCATCCGTTTC
tig00000012_segment0	2847445	2847445	1	36	2	0.056	TCAACCGTCTT
tig00000012_segment0	2847471	2847476	2	118	0	0	TCTACCGCTACGAGCA
tig00000012_segment0	2847487	2847489	2	78	0	0	CAAAACGCGGTGA
tig00000012_segment0	2847500	2847518	4	212	0	0	TGCTTCGCTAGCTTCGTCAACGGCGCTGG
tig00000012_segment0	2847530	2847530	1	56	0	0	GATTGCGAAAT
tig00000012_segment0	2847590	2847595	2	106	0	0	ACTGGCGGGACGGAAA
tig00000012_segment0	2847635	2847644	2	118	2	0.017	GAATTCGGTTTTGGCGTTTG
tig00000012_segment0	2847659	2847659	1	40	3	0.075	TTTGCCGTTTG
tig00000012_segment0	2847674	2847677	2	118	0	0	TTATTCGCCGCAGT
tig00000012_segment0	2847701	2847701	1	57	1	0.018	TGAGGCGAGGG
tig00000012_segment0	2847730	2847730	1	41	0	0	ATAGACGGGGG
tig00000012_segment0	2847793	2847793	1	57	1	0.018	CAAGTCGCAAT
tig00000012_segment0	2847857	2847857	1	25	4	0.16	TTGGTCGGAGG
tig00000012_segment0	2847890	2847890	1	65	1	0.015	CTCAGCGATGC
tig00000012_segment0	2847921	2847921	1	52	0	0	ATCAACGCAAC
tig00000012_segment0	2847955	2847974	3	147	0	0	GTCTACGCTTCTAACGCTATAAAGCGCTTT
tig00000012_segment0	2848015	2848015	1	40	2	0.05	AGTGCCGATTT
tig00000012_segment0	2848097	2848100	2	126	0	0	CTCTTCGCCGCCTC
tig00000012_segment0	2848121	2848121	1	50	0	0	CCAAACGAATC
tig00000012_segment0	2848135	2848155	6	372	0	0	TATCTCGAGCGCTTTCGTCGCGGCACGCTGC
tig00000012_segment0	2848193	2848195	2	102	0	0	TCATCCGCGATAA
tig00000012_segment0	2848225	2848234	2	122	0	0	AACAGCGCACATTTCGGTAT
tig00000012_segment0	2848247	2848250	2	118	2	0.017	TTCAGCGCCGCCAT
tig00000012_segment0	2848288	2848296	2	98	0	0	CTCTGCGCTGATGCGCCAG
tig00000012_segment0	2848312	2848312	1	43	2	0.047	GCAACCGAATT
tig00000012_segment0	2848343	2848343	1	30	0	0	AGGAACGTGAC
tig00000012_segment0	2848361	2848361	1	35	2	0.057	TTGTTCGCAAA
tig00000012_segment0	2848372	2848372	1	46	1	0.022	GGTATCGTAAA
tig00000012_segment0	2848426	2848433	3	150	0	0	ATTCTCGACGACCGAAAA
tig00000012_segment0	2848453	2848453	1	52	3	0.058	TGAATCGACAA
tig00000012_segment0	2848489	2848492	2	120	0	0	CACATCGGCGTAAA
tig00000012_segment0	2848508	2848508	1	53	0	0	GGTGCCGAACC
tig00000012_segment0	2848536	2848536	1	51	2	0.039	CTTTGCGCATG
tig00000012_segment0	2848591	2848611	4	208	0	0	AACTTCGAGTTCCACGACATAATCGCGGATT
tig00000012_segment0	2848631	2848631	1	59	4	0.068	AGACTCGATGT
tig00000012_segment0	2848672	2848672	1	44	0	0	CTTAACGCAGA
tig00000012_segment0	2848697	2848697	1	49	1	0.02	TGATTCGATAC
tig00000012_segment0	2848721	2848721	1	47	0	0	TGTTCCGTCAG
tig00000012_segment0	2848768	2848771	2	100	0	0	ATAATCGACGATGG
tig00000012_segment0	2848783	2848783	1	50	2	0.04	CATGTCGAGAA
tig00000012_segment0	2848795	2848795	1	64	1	0.016	TGAATCGCCCA
tig00000012_segment0	2848807	2848812	2	128	0	0	AAATTCGAGGCGCTGA
tig00000012_segment0	2848844	2848844	1	47	0	0	GGCCACGAAGG
tig00000012_segment0	2848890	2848890	1	59	2	0.034	TGAAGCGATAT
tig00000012_segment0	2848929	2848943	3	159	0	0	GGCTGCGTTGAGAGGCGGACGCATT
tig00000012_segment0	2849031	2849038	3	159	0	0	TCATTCGCGTCACGGCTT
tig00000012_segment0	2849084	2849084	1	60	0	0	AGGTACGCTGC
tig00000012_segment0	2849110	2849128	3	192	0	0	ACATACGTCTGCAATCGTCTTGTCGGCCA
tig00000012_segment0	2849147	2849156	2	134	0	0	TTCATCGAAGTTTTCGGTGC
tig00000012_segment0	2849185	2849185	1	54	0	0	AAGATCGGGGT
tig00000012_segment0	2849199	2849199	1	57	4	0.07	ATGTTCGTCTG
tig00000012_segment0	2849220	2849224	2	62	0	0	TGGATCGGACGAACT
tig00000012_segment0	2849241	2849249	2	108	2	0.019	GTTTGCGATCAACCGCATG
tig00000012_segment0	2849289	2849296	2	130	0	0	GCATGCGCTCAACGTGGT
tig00000012_segment0	2849317	2849317	1	31	1	0.032	ATTTCCGTCAG
tig00000012_segment0	2849345	2849345	1	52	8	0.154	GAGATCGTGGT
tig00000012_segment0	2849371	2849374	2	120	0	0	ACAGTCGCCGAGGA
tig00000012_segment0	2849388	2849388	1	45	5	0.111	CTAGCCGTTCA
tig00000012_segment0	2849401	2849401	1	56	2	0.036	GTTGTCGCCCA
tig00000012_segment0	2849455	2849455	1	59	0	0	GTTGTCGCTGT
tig00000012_segment0	2849482	2849482	1	63	0	0	CAGTGCGAGTT
tig00000012_segment0	2849539	2849539	1	39	0	0	CAGGACGGAAT
tig00000012_segment0	2849550	2849550	1	51	4	0.078	CTATTCGGTGG
tig00000012_segment0	2849593	2849593	1	62	5	0.081	CACATCGATAG
tig00000012_segment0	2849698	2849698	1	47	4	0.085	CTTCTCGTCAA
tig00000012_segment0	2849727	2849730	2	76	0	0	GGTTTCGTCGCAAG
tig00000012_segment0	2849772	2849772	1	35	2	0.057	CATCTCGCCAC
tig00000012_segment0	2849790	2849790	1	38	6	0.158	TTTGGCGAGAT
tig00000012_segment0	2849831	2849831	1	60	0	0	ATTGTCGGTTC
tig00000012_segment0	2849866	2849866	1	35	1	0.029	TGATTCGGGTA
tig00000012_segment0	2849878	2849878	1	35	1	0.029	TCCTTCGGGTG
tig00000012_segment0	2849890	2849890	1	32	1	0.031	TGGGTCGGATG
tig00000012_segment0	2849903	2849911	2	130	0	0	TTCTTCGTTTTGTCGATAC
tig00000012_segment0	2849934	2849934	1	52	1	0.019	GCTTGCGTCCT
tig00000012_segment0	2849971	2849971	1	48	2	0.042	GTTGACGAAGA
tig00000012_segment0	2850001	2850016	3	216	0	0	CCATTCGAGCACCTCGTTCTCGCTCA
tig00000012_segment0	2850054	2850054	1	71	0	0	GTGATCGAGTG
tig00000012_segment0	2850076	2850076	1	38	3	0.079	ACTGTCGGCAT
tig00000012_segment0	2850088	2850088	1	60	6	0.1	AGGTGCGAGGA
tig00000012_segment0	2850109	2850121	3	162	0	0	TTGGTCGGACGTGGTATCGTATT
tig00000012_segment0	2850142	2850153	3	159	0	0	CACATCGGCGAATACCCGATGA
tig00000012_segment0	2850175	2850175	1	43	2	0.047	CAATCCGTCAG
tig00000012_segment0	2850218	2850218	1	55	7	0.127	TTAGGCGTCAA
tig00000012_segment0	2850229	2850229	1	52	1	0.019	TTCAGCGATAG
tig00000012_segment0	2850278	2850293	4	264	0	0	AGTTTCGGGATCGGCTTGCGCGAGAG
tig00000012_segment0	2850308	2850316	2	92	4	0.043	ATTAACGACTTTCCGGCTA
tig00000012_segment0	2850337	2850343	2	140	0	0	AAGGGCGCCCCCGTCTT
tig00000012_segment0	2850365	2850365	1	47	1	0.021	GTAGTCGCAAA
tig00000012_segment0	2850390	2850390	1	60	0	0	CCCCTCGTTCA
tig00000012_segment0	2850411	2850424	3	180	3	0.017	CTGGCCGCAATCGCATGTCGTAGT
tig00000012_segment0	2850459	2850475	4	244	0	0	CTAACCGTGCGTTTCGCATAGCGTGAA
tig00000012_segment0	2850497	2850497	1	49	0	0	AATGTCGGCTG
tig00000012_segment0	2850511	2850511	1	43	1	0.023	ATTGCCGTCAA
tig00000012_segment0	2850585	2850585	1	66	0	0	TGCTACGCTGC
tig00000012_segment0	2850614	2850614	1	53	0	0	TTGACCGGGGA
tig00000012_segment0	2850637	2850637	1	50	1	0.02	GACCACGTCAG
tig00000012_segment0	2850651	2850655	2	108	2	0.019	GATATCGATCGCCAA
tig00000012_segment0	2850688	2850688	1	60	2	0.033	TTTGGCGTAGC
tig00000012_segment0	2850742	2850767	6	438	6	0.014	GCTGGCGGGAAACGTAAGGCGTGCGCCCGTCGAAGG
tig00000012_segment0	2850778	2850778	1	65	1	0.015	TATCTCGTACA
tig00000012_segment0	2850798	2850798	1	68	4	0.059	GCATGCGCTCA
tig00000012_segment0	2850823	2850823	1	57	1	0.018	GTCCTCGTCTA
tig00000012_segment0	2850849	2850849	1	49	0	0	GTTTTCGGTCA
tig00000012_segment0	2850911	2850918	2	144	0	0	TGTTTCGCACTTCGAATA
tig00000012_segment0	2850960	2850981	5	360	0	0	TATATCGAGAGCGTGCTTGTCGAGCGCGTCCT
tig00000012_segment0	2851009	2851009	1	39	4	0.103	GATGACGGAGT
tig00000012_segment0	2851024	2851029	2	120	0	0	GAGATCGAAACGAATA
tig00000012_segment0	2851042	2851042	1	48	2	0.042	AAGGTCGCAAT
tig00000012_segment0	2851057	2851057	1	64	1	0.016	AACATCGATGC
tig00000012_segment0	2851105	2851117	3	195	0	0	ATTGCCGCGCTTGAATTCGTGGA
tig00000012_segment0	2851140	2851145	2	126	0	0	GTTCTCGAAACGACAT
tig00000012_segment0	2851156	2851163	2	140	0	0	GGTGCCGAAGCTCGAATT
tig00000012_segment0	2851283	2851293	2	124	0	0	AGATCCGAAAGTAAACGGGCT
tig00000012_segment0	2851305	2851312	2	124	2	0.016	TGTATCGCTTCTCGACAA
tig00000012_segment0	2851329	2851329	1	49	0	0	TGCAACGCTTG
tig00000012_segment0	2851354	2851358	2	130	0	0	AAAAGCGTGCGACAA
tig00000012_segment0	2851391	2851391	1	46	2	0.043	TTGGCCGAGAG
tig00000012_segment0	2851402	2851402	1	56	0	0	CCCTTCGGCCT
tig00000012_segment0	2851414	2851423	2	130	0	0	TGGGTCGATTGCACCGAACT
tig00000012_segment0	2851455	2851462	3	153	0	0	GGACACGCCGGACGGCCT
tig00000012_segment0	2851515	2851515	1	49	1	0.02	ATTCCCGACTA
tig00000012_segment0	2851531	2851546	3	201	0	0	GGCTGCGAGCCGTTCAGTCTCGAGAT
tig00000012_segment0	2851575	2851580	2	100	0	0	AATATCGGTCCGCACA
tig00000012_segment0	2851594	2851604	2	108	2	0.019	AGTACCGAGGACTGACGAGGC
tig00000012_segment0	2851624	2851628	2	136	0	0	GAATTCGAGCGTCAG
tig00000012_segment0	2851645	2851650	2	118	2	0.017	CTGTTCGTTGCGAGAA
tig00000012_segment0	2851727	2851735	2	98	0	0	TTGACCGTTTCTTCGGTTT
tig00000012_segment0	2851749	2851749	1	50	0	0	TCTTTCGGTGC
tig00000012_segment0	2851784	2851787	2	128	0	0	GAAATCGTCGCAAT
tig00000012_segment0	2851837	2851837	1	54	5	0.093	TCTCACGTCCT
tig00000012_segment0	2851848	2851862	4	288	0	0	TGGTGCGCGCGTCCACAGGCGAAGC
tig00000012_segment0	2851884	2851900	3	210	0	0	GTATGCGAGGTTTTTCGCCTTCGTGTT
tig00000012_segment0	2851929	2851937	3	222	0	0	TAATTCGAGCGTACGGGTG
tig00000012_segment0	2851966	2851969	2	122	0	0	TGCTTCGTCGAAAA
tig00000012_segment0	2851989	2851989	1	32	0	0	TTATCCGGGAC
tig00000012_segment0	2852023	2852023	1	65	2	0.031	GCAGTCGAGGA
tig00000012_segment0	2852062	2852062	1	46	7	0.152	GTTTTCGCCAA
tig00000012_segment0	2852119	2852119	1	52	1	0.019	GCCCACGAACT
tig00000012_segment0	2852143	2852143	1	50	3	0.06	GGCTCCGAGGT
tig00000012_segment0	2852185	2852185	1	61	2	0.033	GAGGGCGACCT
tig00000012_segment0	2852227	2852235	2	134	0	0	TTTTCCGATGGCTCGAGCC
tig00000012_segment0	2852254	2852254	1	61	3	0.049	CTGTTCGAGGT
tig00000012_segment0	2852265	2852265	1	65	1	0.015	GATGTCGTAGC
tig00000012_segment0	2852278	2852278	1	60	0	0	CAAGGCGGAGA
tig00000012_segment0	2852296	2852296	1	66	3	0.045	TTTGCCGGTAC
tig00000012_segment0	2852314	2852314	1	37	2	0.054	ATTAGCGAGCC
tig00000012_segment0	2852333	2852333	1	55	1	0.018	GGTAGCGAAAC
tig00000012_segment0	2852379	2852385	3	213	0	0	TTTAGCGCGCTCGAACA
tig00000012_segment0	2852408	2852418	2	146	0	0	ATTCTCGAGGTGAGGCGATGA
tig00000012_segment0	2852436	2852436	1	61	1	0.016	GCTCTCGTTCT
tig00000012_segment0	2852457	2852457	1	62	0	0	CTGGGCGAGGG
tig00000012_segment0	2852478	2852478	1	49	2	0.041	AGGATCGCTGA
tig00000012_segment0	2852490	2852490	1	40	6	0.15	AGGAACGGCAC
tig00000012_segment0	2852502	2852502	1	38	8	0.211	CCTTGCGGCAT
tig00000012_segment0	2852530	2852530	1	63	2	0.032	ATGTGCGCCTG
tig00000012_segment0	2852552	2852552	1	38	0	0	GGTCTCGGAGC
tig00000012_segment0	2852576	2852584	2	98	2	0.02	TCTTTCGGGGCTTCGAAGG
tig00000012_segment0	2852595	2852619	5	360	0	0	GTTCACGATGAGGCGATATCGATCGTCTTCGTCAT
tig00000012_segment0	2852631	2852647	3	192	0	0	AGTGTCGATGTACTCGTGATCCGACAT
tig00000012_segment0	2852660	2852660	1	50	1	0.02	TGAAGCGTGGA
tig00000012_segment0	2852708	2852708	1	54	2	0.037	GAGAGCGATCA
tig00000012_segment0	2852752	2852752	1	47	1	0.021	TCTGACGAGTG
tig00000012_segment0	2852786	2852786	1	32	3	0.094	ATTGTCGGAGG
tig00000012_segment0	2852835	2852837	2	130	0	0	GTTTGCGCGGATG
tig00000012_segment0	2852858	2852858	1	43	1	0.023	TGTAACGGCAA
tig00000012_segment0	2852869	2852869	1	54	0	0	GAGTCCGCTAC
tig00000012_segment0	2852893	2852893	1	54	1	0.019	TATCACGCTGT
tig00000012_segment0	2852983	2852983	1	55	3	0.055	TGTTTCGCAGT
tig00000012_segment0	2853000	2853017	4	256	0	0	CCATTCGAGCACACGCACCTCGCGATGC
tig00000012_segment0	2853047	2853047	1	68	0	0	GATATCGAATA
tig00000012_segment0	2853122	2853138	3	180	0	0	ACACACGGTTCATCGTTGGGACGCATA
tig00000012_segment0	2853185	2853185	1	54	0	0	TCTCCCGCATA
tig00000012_segment0	2853215	2853215	1	69	0	0	AGCTTCGCTCA
tig00000012_segment0	2853288	2853292	2	134	0	0	TCTACCGCTCGCCTT
tig00000012_segment0	2853357	2853357	1	61	0	0	GAAATCGCATA
tig00000012_segment0	2853398	2853398	1	32	4	0.125	TATGACGTCAA
tig00000012_segment0	2853411	2853411	1	50	0	0	AAGCCCGTAGA
tig00000012_segment0	2853443	2853443	1	54	1	0.019	ATGCTCGCACC
tig00000012_segment0	2853513	2853513	1	46	2	0.043	GTCACCGTGCA
tig00000012_segment0	2853536	2853536	1	32	1	0.031	CCTCACGGGGG
tig00000012_segment0	2853556	2853561	2	100	0	0	TTGCTCGGGTCGATAT
tig00000012_segment0	2853574	2853574	1	38	0	0	ACTCTCGGGGT
tig00000012_segment0	2853598	2853598	1	59	0	0	TGAGGCGGAGC
tig00000012_segment0	2853622	2853622	1	50	4	0.08	TTTAACGAAAG
tig00000012_segment0	2853654	2853654	1	33	5	0.152	CAAGTCGGAAA
tig00000012_segment0	2853665	2853665	1	32	1	0.031	ATTCACGCAGG
tig00000012_segment0	2853712	2853712	1	51	1	0.02	TGATTCGTTGC
tig00000012_segment0	2853835	2853835	1	63	0	0	CACCTCGTAGT
tig00000012_segment0	2853875	2853875	1	48	1	0.021	TCTGACGATTT
tig00000012_segment0	2854023	2854023	1	50	2	0.04	CAGGGCGAATT
tig00000012_segment0	2854047	2854047	1	53	1	0.019	ACTGGCGCATG
tig00000012_segment0	2854062	2854062	1	57	0	0	TCATACGATAG
tig00000012_segment0	2854087	2854092	2	102	0	0	CCCCCCGTGTCGACTC
tig00000012_segment0	2854114	2854114	1	56	2	0.036	TTGATCGAGGT
tig00000012_segment0	2854168	2854168	1	46	1	0.022	ACTCACGTAGT
tig00000012_segment0	2854267	2854267	1	54	4	0.074	GGCTTCGCCTA
tig00000012_segment0	2854284	2854284	1	35	8	0.229	CCTCTCGGAGC
tig00000012_segment0	2854299	2854299	1	52	3	0.058	ATCAGCGACTC
tig00000012_segment0	2854322	2854328	2	84	0	0	TTCACCGTGAACGAATA
tig00000012_segment0	2854346	2854346	1	55	0	0	GTCATCGATTG
tig00000012_segment0	2854361	2854361	1	54	6	0.111	CCCCTCGTACT
tig00000012_segment0	2854373	2854399	4	256	0	0	TATTTCGCCCTGTCGGCTTCATTCGTTCTTGCGGCTC
tig00000012_segment0	2854420	2854420	1	42	4	0.095	CTTTGCGTGAA
tig00000012_segment0	2854472	2854472	1	62	2	0.032	GGATTCGCCTC
tig00000012_segment0	2854489	2854489	1	58	2	0.034	CCTCTCGATAC
tig00000012_segment0	2854527	2854533	2	76	2	0.026	TTCACCGTAAACGAATA
tig00000012_segment0	2854631	2854631	1	50	2	0.04	TTCTGCGTGAA
tig00000012_segment0	2854674	2854674	1	61	2	0.033	GATATCGTAGG
tig00000012_segment0	2854739	2854739	1	44	2	0.045	TCAAGCGTGAA
tig00000012_segment0	2854845	2854845	1	43	2	0.047	CTTCTCGACAG
tig00000012_segment0	2854912	2854912	1	54	2	0.037	CACTTCGATAC
tig00000012_segment0	2854965	2854965	1	39	6	0.154	ACTGACGACCA
tig00000012_segment0	2855045	2855045	1	34	3	0.088	GATGTCGACAC
tig00000012_segment0	2855082	2855082	1	43	2	0.047	GCCATCGATCT
tig00000012_segment0	2855117	2855131	3	168	0	0	GAATGCGTTCGAGCCTCTTCGGGAG
tig00000012_segment0	2855177	2855180	2	84	0	0	TGACTCGTCGGGTG
tig00000012_segment0	2855193	2855193	1	34	0	0	AGTCCCGAGGA
tig00000012_segment0	2855274	2855274	1	31	3	0.097	TTTCCCGTTTC
tig00000012_segment0	2855288	2855288	1	34	5	0.147	TCCTTCGGAGT
tig00000012_segment0	2855448	2855448	1	54	0	0	CAATTCGCTTT
tig00000012_segment0	2855460	2855471	4	192	0	0	GATGCCGACGTGGCCGCGAATG
tig00000012_segment0	2855508	2855518	2	82	0	0	CTCAACGAGGCATCCCGGCCC
tig00000012_segment0	2855533	2855541	2	90	0	0	AGTCCCGGGCTGCCGCCAA
tig00000012_segment0	2855560	2855560	1	53	0	0	CAAAGCGGAGC
tig00000012_segment0	2855572	2855577	2	120	0	0	CCAAGCGTGTCGCCAA
tig00000012_segment0	2855593	2855593	1	45	3	0.067	CAAAGCGGCTT
tig00000012_segment0	2855623	2855623	1	39	2	0.051	AACAACGAGAT
tig00000012_segment0	2855636	2855636	1	36	5	0.139	AGTGGCGCTTC
tig00000012_segment0	2855648	2855648	1	42	4	0.095	GGAGGCGTTAC
tig00000012_segment0	2855660	2855664	3	144	0	0	GAAGGCGCGCGAGAG
tig00000012_segment0	2855699	2855699	1	48	1	0.021	GGCTGCGGCTG
tig00000012_segment0	2855739	2855739	1	40	2	0.05	AGGACCGAGCA
tig00000012_segment0	2855802	2855802	1	39	5	0.128	CTTTACGGCCA
tig00000012_segment0	2855831	2855831	1	32	0	0	AGCCCCGAGTC
tig00000012_segment0	2855882	2855882	1	40	0	0	GGTCCCGACTC
tig00000012_segment0	2855894	2855894	1	40	0	0	ATTTACGGATC
tig00000012_segment0	2855910	2855910	1	51	2	0.039	CTCTTCGACCA
tig00000012_segment0	2855927	2855927	1	46	1	0.022	TCCAGCGGCAC
tig00000012_segment0	2855946	2855954	2	110	0	0	TTTGCCGCCCCTTCGCAAT
tig00000012_segment0	2855975	2855975	1	35	1	0.029	CCCTCCGCAAT
tig00000012_segment0	2855987	2855993	2	90	0	0	TTTTGCGATGCCGCAGC
tig00000012_segment0	2856021	2856021	1	40	3	0.075	TAAAACGGGCA
tig00000012_segment0	2856075	2856075	1	36	1	0.028	GATCTCGATCC
tig00000012_segment0	2856151	2856170	4	176	0	0	GTATTCGCGTTCTGCGTTGAGATCCGGAGT
tig00000012_segment0	2856220	2856222	2	56	2	0.036	ACTCTCGCGCAAA
tig00000012_segment0	2856248	2856248	1	28	0	0	AGTGACGTTTC
tig00000012_segment0	2856288	2856288	1	42	0	0	ATTGTCGAATG
tig00000012_segment0	2856309	2856309	1	46	0	0	TGATCCGACTC
tig00000012_segment0	2856346	2856346	1	54	0	0	ACCACCGCCTC
tig00000012_segment0	2856400	2856400	1	51	2	0.039	AACTACGTCCC
tig00000012_segment0	2856411	2856411	1	47	0	0	CCCCTCGCTTT
tig00000012_segment0	2856442	2856452	2	86	0	0	TTTCTCGGTCTTCCTCGTCCA
tig00000012_segment0	2856481	2856481	1	22	1	0.045	TTCTTCGGATT
tig00000012_segment0	2856492	2856492	1	28	0	0	GTAATCGCCAT
tig00000012_segment0	2856504	2856523	4	204	0	0	TTCCTCGGGCTCCGGGAGGTCGATCGGCAT
tig00000012_segment0	2856552	2856558	2	108	0	0	TGCATCGCTCTCGATGT
tig00000012_segment0	2856598	2856598	1	46	2	0.043	GAGTTCGCTGT
tig00000012_segment0	2856633	2856648	4	148	0	0	AAAGCCGGACCAGTTCGCGTCGAGCA
tig00000012_segment0	2856659	2856659	1	32	2	0.062	TCTGACGAAGT
tig00000012_segment0	2856687	2856687	1	53	2	0.038	GTTGTCGATAG
tig00000012_segment0	2856789	2856789	1	54	0	0	AGGGGCGGGTG
tig00000012_segment0	2856835	2856841	2	88	2	0.023	TGCTCCGTCTGCGGGAC
tig00000012_segment0	2856885	2856891	2	82	0	0	CATGACGTAGTCGTGCC
tig00000012_segment0	2856959	2856985	5	295	0	0	AACCCCGTCGAGCAAGTCGGGGCGCACCAGACGCCCT
tig00000012_segment0	2856997	2857000	2	84	0	0	CCAGCCGACGATGA
tig00000012_segment0	2857018	2857018	1	49	1	0.02	CCTCTCGCCTC
tig00000012_segment0	2857030	2857030	1	45	1	0.022	TGTCTCGCAGA
tig00000012_segment0	2857046	2857046	1	56	2	0.036	CTCCACGCTCA
tig00000012_segment0	2857061	2857061	1	45	3	0.067	CACCTCGATGC
tig00000012_segment0	2857073	2857073	1	51	2	0.039	TAGATCGCCTT
tig00000012_segment0	2857101	2857101	1	35	2	0.057	AGGACCGATAA
tig00000012_segment0	2857112	2857112	1	40	1	0.025	TACCACGAACC
tig00000012_segment0	2857159	2857159	1	44	0	0	CAATACGCTGA
tig00000012_segment0	2857171	2857177	3	162	0	0	GCTTGCGCGTGCGGTGG
tig00000012_segment0	2857277	2857277	1	42	5	0.119	TGCTTCGTTGA
tig00000012_segment0	2857306	2857306	1	36	3	0.083	CCCAGCGGTCC
tig00000012_segment0	2857324	2857324	1	37	3	0.081	AGGGACGTCAG
tig00000012_segment0	2857335	2857340	2	78	0	0	GGGGCCGGGTCGAGCA
tig00000012_segment0	2857362	2857362	1	46	1	0.022	TTGCTCGTCTT
tig00000012_segment0	2857383	2857383	1	47	1	0.021	GCCTGCGGGTT
tig00000012_segment0	2857398	2857405	4	136	0	0	TCCTTCGTCGCGCGGCTT
tig00000012_segment0	2857447	2857458	3	138	0	0	TGTGTCGCATCCGTATCGTAGC
tig00000012_segment0	2857477	2857488	3	141	0	0	GTCATCGGAACGTCTTCGTCTG
tig00000012_segment0	2857504	2857504	1	45	2	0.044	TCTGCCGGTGG
tig00000012_segment0	2857575	2857575	1	32	6	0.188	TGGACCGGTAG
tig00000012_segment0	2857593	2857593	1	46	2	0.043	AGGAGCGGAAA
tig00000012_segment0	2857608	2857617	2	100	4	0.04	AGCCACGAGTAGCTCGACTT
tig00000012_segment0	2857651	2857651	1	42	2	0.048	TCTAACGAACC
tig00000012_segment0	2857674	2857674	1	45	2	0.044	TTTGTCGATAG
tig00000012_segment0	2857701	2857701	1	51	1	0.02	CCACTCGATAT
tig00000012_segment0	2857712	2857712	1	53	2	0.038	CTAGTCGAAGA
tig00000012_segment0	2857794	2857794	1	45	0	0	AAACTCGATGC
tig00000012_segment0	2857847	2857856	2	90	0	0	GAGGACGATGTTCACGTAGG
tig00000012_segment0	2857869	2857869	1	32	1	0.031	CTCTGCGACAG
tig00000012_segment0	2857911	2857911	1	44	1	0.023	TTTATCGTTGG
tig00000012_segment0	2857946	2857946	1	41	1	0.024	AGGCCCGCCAC
tig00000012_segment0	2857962	2857964	2	72	0	0	ATATTCGCGGAGG
tig00000012_segment0	2858034	2858039	2	80	0	0	TTTTGCGAAGCGGTTG
tig00000012_segment0	2858060	2858060	1	46	2	0.043	AGGCACGGAGA
tig00000012_segment0	2858157	2858157	1	46	1	0.022	AGTGTCGAGGT
tig00000012_segment0	2858176	2858181	3	105	3	0.029	GAGGACGCGTCGTGAG
tig00000012_segment0	2858200	2858200	1	48	0	0	CAGGTCGAAAG
tig00000012_segment0	2858254	2858254	1	32	1	0.031	AGTACCGTTTC
tig00000012_segment0	2858356	2858358	2	38	0	0	AAGGACGCGAAGA
tig00000012_segment0	2858383	2858383	1	34	3	0.088	GGGACCGAAAA
tig00000012_segment0	2858457	2858457	1	51	2	0.039	AACTGCGATGA
tig00000012_segment0	2858490	2858490	1	51	1	0.02	AGGGTCGAGTT
tig00000012_segment0	2858544	2858544	1	49	1	0.02	AACAGCGTAAG
tig00000012_segment0	2858576	2858581	2	94	0	0	GTAAGCGACTCGAGAT
tig00000012_segment0	2858617	2858617	1	51	3	0.059	AGAAGCGATAT
tig00000012_segment0	2858680	2858690	2	72	2	0.028	AGCCCCGGACACTGTCGGCTT
tig00000012_segment0	2858718	2858718	1	50	0	0	AGATACGAGGA
tig00000012_segment0	2858771	2858771	1	52	2	0.038	GGCCTCGACAT
tig00000012_segment0	2858822	2858822	1	27	1	0.037	CTACCCGGAAC
tig00000012_segment0	2858837	2858837	1	47	1	0.021	TGGTTCGATCT
tig00000012_segment0	2858872	2858872	1	39	7	0.179	TGAAGCGGAAC
tig00000012_segment0	2858889	2858889	1	57	3	0.053	CAGTTCGAGAC
tig00000012_segment0	2858936	2858936	1	50	0	0	ACAGCCGAAGA
tig00000012_segment0	2858947	2858947	1	51	1	0.02	CCCCTCGACAT
tig00000012_segment0	2858973	2858973	1	53	2	0.038	AACAGCGAATA
tig00000012_segment0	2859070	2859070	1	56	0	0	CAAAACGCCAT
tig00000012_segment0	2859093	2859093	1	51	0	0	TATCTCGAGTC
tig00000012_segment0	2859107	2859107	1	43	1	0.023	CAACCCGTGAT
tig00000012_segment0	2859126	2859146	4	184	0	0	ATCCACGAAAGGCGCAAACGATCCTCGTCCA
tig00000012_segment0	2859158	2859158	1	39	3	0.077	TGAACCGATCA
tig00000012_segment0	2859172	2859172	1	42	3	0.071	TCCAGCGCAAA
tig00000012_segment0	2859189	2859189	1	46	1	0.022	CTTGTCGTTAG
tig00000012_segment0	2859205	2859205	1	49	0	0	TCACTCGTGTC
tig00000012_segment0	2859219	2859219	1	46	0	0	CAAATCGTCAA
tig00000012_segment0	2859230	2859235	2	104	0	0	TGTGTCGTTTCGTATG
tig00000012_segment0	2859246	2859246	1	43	0	0	TGTGGCGTTGG
tig00000012_segment0	2859273	2859273	1	41	1	0.024	CATAGCGACTT
tig00000012_segment0	2859284	2859290	3	156	0	0	GTGAGCGCGCCCGTAAA
tig00000012_segment0	2859320	2859320	1	52	1	0.019	GCTTTCGCTTG
tig00000012_segment0	2859333	2859342	3	144	0	0	GTCCTCGTCGAAAGCGCAGC
tig00000012_segment0	2859353	2859353	1	45	0	0	AAAATCGTTGG
tig00000012_segment0	2859420	2859429	3	177	0	0	GGCTGCGGCGATGGCGGCTG
tig00000012_segment0	2859441	2859453	3	162	0	0	TCTGTCGTTGCCGGTCTCGCAGG
tig00000012_segment0	2859474	2859479	3	153	0	0	TTTGCCGCGGCGGAAT
tig00000012_segment0	2859498	2859510	3	168	0	0	ATCAACGAGGAGTTCGCCGTTCT
tig00000012_segment0	2859521	2859521	1	30	4	0.133	TATTCCGACCC
tig00000012_segment0	2859546	2859546	1	29	1	0.034	ATACACGGATA
tig00000012_segment0	2859561	2859561	1	35	1	0.029	ATGGTCGTTGA
tig00000012_segment0	2859572	2859589	3	159	0	0	TCAGCCGAATAATGTCGGGGAACGAACT
tig00000012_segment0	2859621	2859624	2	80	4	0.05	CAGATCGACGTATT
tig00000012_segment0	2859646	2859646	1	56	1	0.018	TTGAGCGTCTT
tig00000012_segment0	2859685	2859703	4	232	0	0	ACCCCCGCCATGCGCGCATCCCTCGCTAC
tig00000012_segment0	2859756	2859756	1	50	2	0.04	CTTGGCGATGC
tig00000012_segment0	2859801	2859816	4	228	0	0	CTGGGCGTCACGTCGCTGCTCGTAGG
tig00000012_segment0	2859834	2859846	4	124	0	0	TGCAGCGCGATCTGTCGCGATTT
tig00000012_segment0	2859882	2859889	2	76	0	0	GACATCGTGGGCCGTCAA
tig00000012_segment0	2859901	2859919	4	228	0	0	TGACTCGAATCGACCTGTTCGTACGATGG
tig00000012_segment0	2859942	2859951	2	120	2	0.017	TGCAGCGGAGACTCCGCAAT
tig00000012_segment0	2859964	2859964	1	49	3	0.061	CCTGTCGGTGG
tig00000012_segment0	2859985	2859985	1	40	0	0	AATGGCGGGCT
tig00000012_segment0	2859998	2860009	4	196	0	0	GTGCTCGACGGACGTACGGTGC
tig00000012_segment0	2860026	2860035	2	88	0	0	CACAGCGTTGTTGGCGAAGG
tig00000012_segment0	2860053	2860060	3	144	0	0	AGGACCGCTCGACGACTC
tig00000012_segment0	2860078	2860078	1	45	2	0.044	ATTGTCGTGAA
tig00000012_segment0	2860089	2860094	2	70	0	0	ACACACGATCCGACAG
tig00000012_segment0	2860126	2860126	1	61	0	0	AGAAACGGTTT
tig00000012_segment0	2860206	2860206	1	23	6	0.261	GTCAGCGTGAA
tig00000012_segment0	2860228	2860228	1	57	1	0.018	AGCCTCGCTCA
tig00000012_segment0	2860288	2860288	1	56	5	0.089	AATGACGACAA
tig00000012_segment0	2860306	2860306	1	38	0	0	AAATCCGGGAG
tig00000012_segment0	2860351	2860351	1	41	3	0.073	AGGTTCGATTG
tig00000012_segment0	2860421	2860421	1	47	3	0.064	TCAAACGAAAA
tig00000012_segment0	2860435	2860435	1	53	1	0.019	AATTACGAGTG
tig00000012_segment0	2860501	2860501	1	33	9	0.273	ATTGGCGAATA
tig00000012_segment0	2860524	2860524	1	39	2	0.051	CTAAACGCTAA
tig00000012_segment0	2860540	2860540	1	57	0	0	ATACACGCACT
tig00000012_segment0	2860603	2860607	2	72	2	0.028	AGGCACGTGCGGAAA
tig00000012_segment0	2860634	2860634	1	57	0	0	ATGTACGCATT
tig00000012_segment0	2860719	2860722	2	104	2	0.019	TCCAACGCCGTTCA
tig00000012_segment0	2860761	2860764	2	118	2	0.017	CCTGACGTCGGAGC
tig00000012_segment0	2860812	2860812	1	29	1	0.034	TCATCCGACTC
tig00000012_segment0	2860858	2860860	2	84	2	0.024	CCTCACGCGATGT
tig00000012_segment0	2860876	2860878	2	124	0	0	TCTTGCGCGCTTC
tig00000012_segment0	2860894	2860900	2	106	0	0	TGTTTCGAGATCGGAAG
tig00000012_segment0	2860916	2860916	1	42	5	0.119	GAGGTCGGATT
tig00000012_segment0	2860949	2860949	1	51	2	0.039	TGTATCGATCA
tig00000012_segment0	2860964	2860979	4	168	0	0	TTCTTCGACGAGGGATCGGACGTGGA
tig00000012_segment0	2861000	2861020	4	228	0	0	TTGGTCGCGGAACAAGCCGCTGAAACGGTAG
tig00000012_segment0	2861054	2861054	1	35	1	0.029	AGCAGCGTGTA
tig00000012_segment0	2861071	2861071	1	48	2	0.042	CAAGTCGGTGA
tig00000012_segment0	2861091	2861091	1	39	4	0.103	ATTGACGTGCC
tig00000012_segment0	2861103	2861103	1	55	0	0	TTGAACGTCTT
tig00000012_segment0	2861114	2861114	1	58	2	0.034	GAAGTCGATCT
tig00000012_segment0	2861159	2861197	7	427	0	0	AAGTCCGCCGTCTTCGCTGTTGGCGACGATCCTGGCGAGGGCTCGGAGA
tig00000012_segment0	2861213	2861213	1	50	0	0	TACTGCGTTCT
tig00000012_segment0	2861224	2861228	2	114	2	0.018	GAGCTCGTGCGTTTA
tig00000012_segment0	2861257	2861257	1	43	2	0.047	AAAGTCGATCA
tig00000012_segment0	2861268	2861268	1	36	2	0.056	TAGATCGTCAG
tig00000012_segment0	2861294	2861294	1	45	0	0	GTGATCGGCAA
tig00000012_segment0	2861349	2861365	3	186	3	0.016	ACAGACGCTAGCTCTCGAATGCGCATG
tig00000012_segment0	2861379	2861379	1	55	1	0.018	ATAAACGATAG
tig00000012_segment0	2861416	2861420	2	96	0	0	AGAAGCGCTCGATAG
tig00000012_segment0	2861433	2861433	1	48	2	0.042	GCAGCCGGGGG
tig00000012_segment0	2861448	2861474	4	232	0	0	ATGTACGCAGCCTCGATATCATCGACTTTGGCGCCAA
tig00000012_segment0	2861485	2861493	2	102	2	0.02	AAGCTCGATGAACCGACCT
tig00000012_segment0	2861558	2861561	2	100	0	0	AGCAACGTCGGCAT
tig00000012_segment0	2861579	2861618	9	531	0	0	AGCCTCGGCGGCGTTACGAACGGTTCGATATCGTCCAGCTCGACCGCCAA
tig00000012_segment0	2861643	2861643	1	46	0	0	GGGTACGTGAG
tig00000012_segment0	2861666	2861666	1	32	1	0.031	ACTTCCGTCAA
tig00000012_segment0	2861678	2861687	2	112	0	0	TTTGGCGACTGCTTCGAGAA
tig00000012_segment0	2861698	2861701	2	86	0	0	TAACTCGTCGAATC
tig00000012_segment0	2861726	2861732	2	86	2	0.023	CATGCCGATAGCGTCAC
tig00000012_segment0	2861744	2861781	6	324	0	0	GGCAACGATAAAGTCGTAATCGTTGTCGGGGTCGTTGAAGAGCGCTGC
tig00000012_segment0	2861797	2861797	1	53	0	0	GAACACGCACT
tig00000012_segment0	2861819	2861839	4	180	0	0	AGATCCGTAAATGATCGCACATCGTCGTCCA
tig00000012_segment0	2861855	2861873	4	208	0	0	CTTCTCGATCGTTCGTTTCAATGCGTGCA
tig00000012_segment0	2861887	2861904	3	138	3	0.022	TCAGACGACTGAATGCGACAATCGCATC
tig00000012_segment0	2861918	2861923	2	100	2	0.02	CTTTTCGAGACGACTG
tig00000012_segment0	2861974	2861990	3	171	0	0	TAAGGCGATCATATCGATGTACGATAC
tig00000012_segment0	2862002	2862014	3	156	0	0	CTTATCGCCGATACCTGCGCAAA
tig00000012_segment0	2862043	2862043	1	47	3	0.064	CAGTTCGCTCC
tig00000012_segment0	2862072	2862072	1	51	0	0	TCCTTCGCTTG
tig00000012_segment0	2862090	2862090	1	38	5	0.132	AACAGCGCAGT
tig00000012_segment0	2862104	2862117	3	138	0	0	CCAAGCGTTGCCACGGTCCGGATC
tig00000012_segment0	2862163	2862163	1	44	3	0.068	CAAACCGGTCA
tig00000012_segment0	2862185	2862185	1	50	3	0.06	CATTTCGACTG
tig00000012_segment0	2862198	2862229	5	265	0	0	CAACTCGTGAAGTACGTGTCCGTATCTTCCGGCAAACGAACT
tig00000012_segment0	2862243	2862258	4	196	0	0	TCTCCCGTCAACAGCGCGCACGGCAA
tig00000012_segment0	2862273	2862273	1	36	1	0.028	TTAGCCGTTAG
tig00000012_segment0	2862293	2862293	1	42	6	0.143	AACCTCGTTTG
tig00000012_segment0	2862307	2862307	1	39	7	0.179	GCAAACGCAAA
tig00000012_segment0	2862331	2862336	2	92	0	0	CTCCTCGCTTCGAATT
tig00000012_segment0	2862348	2862348	1	45	1	0.022	TCCAACGCTTT
tig00000012_segment0	2862366	2862392	5	220	0	0	CTATACGTCTTTCCGGAATTCGTCGGTCCAACGTGAA
tig00000012_segment0	2862405	2862409	2	78	0	0	TGGATCGTGCGCTGC
tig00000012_segment0	2862423	2862426	2	82	0	0	GCTCTCGTCGCAGG
tig00000012_segment0	2862451	2862451	1	47	3	0.064	GGAACCGAAAG
tig00000012_segment0	2862466	2862466	1	51	1	0.02	AAAGTCGCTTA
tig00000012_segment0	2862499	2862505	2	102	0	0	AGAAGCGCTGTCGAATG
tig00000012_segment0	2862575	2862580	2	78	0	0	GAAAGCGTCCCGAAGA
tig00000012_segment0	2862610	2862614	2	88	0	0	TGACTCGGTCGGTGA
tig00000012_segment0	2862629	2862638	2	94	0	0	TTGTTCGGCCATGTCGAATG
tig00000012_segment0	2862656	2862656	1	39	4	0.103	TAGCACGTTCA
tig00000012_segment0	2862705	2862716	3	159	0	0	ACACCCGCAGCCGACACGGCTG
tig00000012_segment0	2862772	2862772	1	34	3	0.088	TTGATCGGAAC
tig00000012_segment0	2862787	2862787	1	42	3	0.071	CATGTCGACCA
tig00000012_segment0	2862812	2862812	1	39	1	0.026	CATACCGAATC
tig00000012_segment0	2862833	2862833	1	43	2	0.047	CTTATCGTTTC
tig00000012_segment0	2862963	2862963	1	37	1	0.027	TTGTTCGGTCC
tig00000012_segment0	2863014	2863014	1	47	2	0.043	AGTCTCGGTGA
tig00000012_segment0	2863029	2863044	3	129	0	0	GATATCGTCCTTCTCGTCACCGGAAC
tig00000012_segment0	2863060	2863060	1	45	3	0.067	GAGCTCGTAAA
tig00000012_segment0	2863075	2863075	1	30	2	0.067	CAGCCCGGAGT
tig00000012_segment0	2863135	2863135	1	52	4	0.077	GAAAACGAAAA
tig00000012_segment0	2863149	2863149	1	25	3	0.12	AGAATCGTCAA
tig00000012_segment0	2863160	2863160	1	22	9	0.409	ATGACCGTGTC
tig00000012_segment0	2863172	2863188	4	180	0	0	TTGCACGATGGCGAATGCGACCGAGTC
tig00000012_segment0	2863213	2863213	1	32	1	0.031	AAACCCGTCTC
tig00000012_segment0	2863236	2863267	7	385	7	0.018	TGAGACGGAAATTCGTTCCGCCGGCCTCCGCGTGTTCGCATG
tig00000012_segment0	2863287	2863310	5	290	5	0.017	AATGACGATGAGACGCCGCGACCAGAGTCGTCAT
tig00000012_segment0	2863399	2863399	1	52	3	0.058	AGCCTCGTCTT
tig00000012_segment0	2863422	2863422	1	56	1	0.018	TGAATCGCCTT
tig00000012_segment0	2863465	2863473	2	100	0	0	ACAGACGCAGACTCGCCCA
tig00000012_segment0	2863485	2863494	3	141	0	0	CATGGCGTCGTCATCGACTC
tig00000012_segment0	2863522	2863522	1	32	1	0.031	TAGTCCGTCAA
tig00000012_segment0	2863548	2863548	1	40	4	0.1	ACAAACGCAGC
tig00000012_segment0	2863576	2863578	2	76	2	0.026	TGTATCGCGCACA
tig00000012_segment0	2863590	2863590	1	45	2	0.044	TACCACGATCC
tig00000012_segment0	2863614	2863614	1	47	4	0.085	AACATCGGCCT
tig00000012_segment0	2863639	2863639	1	57	1	0.018	TCCCTCGCCTC
tig00000012_segment0	2863663	2863663	1	53	3	0.057	AAGATCGAACA
tig00000012_segment0	2863699	2863699	1	36	1	0.028	ACCCACGGCCA
tig00000012_segment0	2863726	2863726	1	36	2	0.056	GTCTCCGAATC
tig00000012_segment0	2863745	2863747	2	62	0	0	AACATCGCGATTA
tig00000012_segment0	2863759	2863765	2	130	0	0	CCTTCCGCAGGCGGTCT
tig00000012_segment0	2863780	2863789	3	135	0	0	TTCCTCGTCATCGCCGACTC
tig00000012_segment0	2863801	2863819	5	265	0	0	TCCCTCGGCCGTCGCGTACCATTCGGTTA
tig00000012_segment0	2863831	2863844	3	153	3	0.02	CTCTTCGAAATCCGCAAGCGCTTC
tig00000012_segment0	2863864	2863864	1	47	4	0.085	TTTCCCGAGAG
tig00000012_segment0	2863882	2863882	1	39	1	0.026	TTCTCCGACAT
tig00000012_segment0	2863897	2863917	4	244	0	0	AACTACGGCGCAGCATCGTTCAACTCGGAAC
tig00000012_segment0	2863939	2863945	2	112	0	0	ATGATCGAATACGGTAC
tig00000012_segment0	2863957	2864002	11	605	0	0	ACAAGCGGAGGTCGCGACGACGCTATCGGAAACGCCAAGCGCGAGATCGACGATGT
tig00000012_segment0	2864048	2864053	3	171	0	0	TTGAGCGCGGCGAAAG
tig00000012_segment0	2864082	2864126	9	540	0	0	CAAGACGGACCGTCTCGGTGGTAGCGCACGAGAGTTCCGCGTGCGCAGTCGTGGC
tig00000012_segment0	2864138	2864138	1	63	0	0	TCAAGCGCAAG
tig00000012_segment0	2864158	2864158	1	50	1	0.02	AAGAACGTCAA
tig00000012_segment0	2864185	2864185	1	62	0	0	GCACTCGTAGT
tig00000012_segment0	2864218	2864218	1	48	1	0.021	GTGATCGCTGT
tig00000012_segment0	2864258	2864258	1	50	1	0.02	GTGAGCGTGGA
tig00000012_segment0	2864290	2864290	1	42	2	0.048	CTTCTCGTTTG
tig00000012_segment0	2864315	2864315	1	56	2	0.036	CTAGGCGAACA
tig00000012_segment0	2864328	2864337	2	84	2	0.024	TGGGACGGACAACCCGGGCA
tig00000012_segment0	2864414	2864426	3	156	0	0	CTCAACGTTGTCGTAATCGTGTA
tig00000012_segment0	2864439	2864439	1	47	6	0.128	AGTGTCGTAAG
tig00000012_segment0	2864452	2864452	1	43	0	0	TCCACCGCTTC
tig00000012_segment0	2864468	2864468	1	55	1	0.018	CTTGGCGTCTC
tig00000012_segment0	2864483	2864483	1	52	4	0.077	TTTGTCGCTGG
tig00000012_segment0	2864519	2864522	2	98	2	0.02	TAAATCGTCGGTTT
tig00000012_segment0	2864534	2864534	1	39	1	0.026	GTCTCCGATCC
tig00000012_segment0	2864562	2864562	1	50	4	0.08	AGCTTCGGTTT
tig00000012_segment0	2864601	2864606	2	68	2	0.029	CCCAGCGTCACGGGAC
tig00000012_segment0	2864619	2864625	2	110	0	0	ACAACCGATCCCGTAGC
tig00000012_segment0	2864643	2864650	2	92	2	0.022	GTTGGCGCTCTTCGGAAC
tig00000012_segment0	2864673	2864690	3	141	0	0	AATGCCGGATGTAGCGAAGAAGCGCAAG
tig00000012_segment0	2864709	2864727	5	305	0	0	TTCAGCGGCGGCGGTTGTGTCGCCGGAGG
tig00000012_segment0	2864741	2864750	2	112	0	0	AGCAGCGCCCATTTCGATTA
tig00000012_segment0	2864766	2864766	1	44	0	0	TATGGCGAATA
tig00000012_segment0	2864829	2864829	1	51	4	0.078	GGGGACGTAGT
tig00000012_segment0	2864847	2864847	1	41	1	0.024	AGGCACGGTAG
tig00000012_segment0	2864866	2864869	2	106	0	0	CCTTGCGCCGAGGT
tig00000012_segment0	2864894	2864901	2	98	0	0	CTCCACGTGCTTCGGTAA
tig00000012_segment0	2864913	2864913	1	44	1	0.023	CACACCGATGA
tig00000012_segment0	2864931	2864935	2	76	4	0.053	TCTAGCGGCCGGAAT
tig00000012_segment0	2864949	2864949	1	33	0	0	AGACTCGGAAT
tig00000012_segment0	2864964	2864964	1	34	1	0.029	GATGACGGAAG
tig00000012_segment0	2864977	2864977	1	48	1	0.021	CTCACCGTAGC
tig00000012_segment0	2865016	2865024	2	98	0	0	AAGTCCGGGGAATCGGGGA
tig00000012_segment0	2865039	2865064	4	216	0	0	TTTACCGAAGCGGGGAGCCCCGTATAACATCGAGAT
tig00000012_segment0	2865082	2865082	1	55	0	0	GCCTTCGTAAT
tig00000012_segment0	2865111	2865115	2	104	2	0.019	TCATTCGTTCGATAC
tig00000012_segment0	2865141	2865152	3	168	0	0	TAATACGTCATACGCACGCTCC
tig00000012_segment0	2865196	2865196	1	46	2	0.043	TCCAGCGCCTG
tig00000012_segment0	2865217	2865217	1	33	3	0.091	ATTCCCGTAAG
tig00000012_segment0	2865239	2865239	1	25	0	0	TCATCCGTGGA
tig00000012_segment0	2865276	2865276	1	47	2	0.043	ATCCCCGCCAT
tig00000012_segment0	2865314	2865314	1	50	1	0.02	GCAGTCGCTGT
tig00000012_segment0	2865326	2865326	1	49	0	0	AACCTCGGCTG
tig00000012_segment0	2865340	2865351	3	162	0	0	ATCATCGTGGCTCCCGCGATGT
tig00000012_segment0	2865386	2865386	1	54	0	0	CCTGGCGTTGG
tig00000012_segment0	2865421	2865424	2	106	0	0	TTCACCGTCGCCTT
tig00000012_segment0	2865436	2865436	1	39	2	0.051	TTCAGCGTCTT
tig00000012_segment0	2865486	2865486	1	55	0	0	CAATTCGTTGC
tig00000012_segment0	2865522	2865525	2	94	4	0.043	AGACTCGTCGAATA
tig00000012_segment0	2865553	2865562	2	98	0	0	AATGACGATGAGCACGATAA
tig00000012_segment0	2865580	2865584	2	114	0	0	CAACACGAGCGTCCA
tig00000012_segment0	2865603	2865603	1	42	0	0	GTGTGCGACCA
tig00000012_segment0	2865616	2865630	4	212	0	0	GTTGTCGATGAAAGCGTCGCGGACA
tig00000012_segment0	2865700	2865700	1	50	1	0.02	GCCAGCGACAG
tig00000012_segment0	2865730	2865730	1	47	1	0.021	GGTAACGACAG
tig00000012_segment0	2865751	2865751	1	52	1	0.019	TACTTCGAGGA
tig00000012_segment0	2865792	2865792	1	39	0	0	CACATCGGAGA
tig00000012_segment0	2865876	2865876	1	43	6	0.14	TATCCCGATCA
tig00000012_segment0	2865887	2865901	3	168	0	0	TAGAACGTCTTATCGTAAACGCACC
tig00000012_segment0	2865935	2865935	1	49	1	0.02	CTCCCCGCAGC
tig00000012_segment0	2865968	2865968	1	56	0	0	TACTGCGAGAA
tig00000012_segment0	2865982	2865982	1	35	0	0	GAATCCGAGGT
tig00000012_segment0	2866028	2866038	2	106	0	0	ATCAACGTCTCTGCACGAAGG
tig00000012_segment0	2866051	2866060	2	102	0	0	CTTCTCGAAAATACCGAGAA
tig00000012_segment0	2866082	2866082	1	44	3	0.068	AGTGACGTAAA
tig00000012_segment0	2866102	2866102	1	40	1	0.025	AAAGACGGTCA
tig00000012_segment0	2866120	2866130	2	94	0	0	TGATTCGTACAGTGACGTGCC
tig00000012_segment0	2866144	2866152	2	114	2	0.018	GTATCCGTTGTAGCGCTGG
tig00000012_segment0	2866171	2866171	1	54	0	0	TTGTACGATGA
tig00000012_segment0	2866219	2866219	1	48	2	0.042	CTTGCCGGTCC
tig00000012_segment0	2866239	2866249	2	86	0	0	TCCATCGGCCATGAACGAAGA
tig00000012_segment0	2866272	2866272	1	42	4	0.095	GGAATCGGAAT
tig00000012_segment0	2866295	2866306	3	183	0	0	TAGTCCGAAATTCGAGCGGCCT
tig00000012_segment0	2866321	2866323	2	38	4	0.105	ACCCTCGCGACCA
tig00000012_segment0	2866376	2866376	1	49	1	0.02	TCATTCGCACC
tig00000012_segment0	2866387	2866387	1	40	0	0	ATCACCGATTG
tig00000012_segment0	2866414	2866435	5	305	0	0	GGGCACGTATCTTCGGATCGAGCGAACGAGGT
tig00000012_segment0	2866464	2866464	1	56	2	0.036	AAGCTCGACAG
tig00000012_segment0	2866488	2866488	1	59	0	0	CAACACGTACA
tig00000012_segment0	2866531	2866543	3	129	0	0	ATCTTCGTCGATCTTAGCGAGTG
tig00000012_segment0	2866558	2866577	3	174	0	0	TCCATCGACAACCACGACAGAGTGCGGAAC
tig00000012_segment0	2866590	2866590	1	43	1	0.023	TACCACGGCTA
tig00000012_segment0	2866610	2866619	3	138	0	0	AGAGTCGCGGTAATCGTCTC
tig00000012_segment0	2866643	2866654	3	141	0	0	AAAGTCGCATCGAGAACGTAAA
tig00000012_segment0	2866683	2866683	1	40	3	0.075	ACACACGAGCA
tig00000012_segment0	2866709	2866716	2	108	2	0.019	ATAGCCGTCTCTCGCTTG
tig00000012_segment0	2866727	2866727	1	46	1	0.022	TCACCCGTAAG
tig00000012_segment0	2866753	2866758	3	117	0	0	GTTGGCGCGACGCAAC
tig00000012_segment0	2866804	2866828	4	252	0	0	GTCTTCGATTGCTGTCGCTCCCGCAAGCTCGAACC
tig00000012_segment0	2866855	2866879	5	310	0	0	TCCAGCGGCTTCGATGCGTTCCTGGCGATCGACCA
tig00000012_segment0	2866894	2866894	1	39	2	0.051	TGTCTCGGCTT
tig00000012_segment0	2866923	2866923	1	54	3	0.056	AAGTGCGATAA
tig00000012_segment0	2866936	2866936	1	28	3	0.107	GTCCTCGTCAA
tig00000012_segment0	2866947	2866954	2	92	0	0	TGTAGCGGTAAGCGTACA
tig00000012_segment0	2866968	2866978	2	118	4	0.034	GAGTACGAAGACCTTCGCTGG
tig00000012_segment0	2866993	2866996	2	98	0	0	GTCATCGACGTGTT
tig00000012_segment0	2867020	2867023	2	114	2	0.018	AAACACGGCGCTTT
tig00000012_segment0	2867047	2867047	1	45	2	0.044	TGATTCGTCAA
tig00000012_segment0	2867058	2867071	3	177	0	0	TCTTACGCTCAGCATCGTCGAATG
tig00000012_segment0	2867100	2867100	1	59	2	0.034	TCTGTCGAGGG
tig00000012_segment0	2867116	2867116	1	49	1	0.02	CATTTCGGTTG
tig00000012_segment0	2867127	2867136	2	122	0	0	AAGTGCGAGGTGATCGAGCA
tig00000012_segment0	2867150	2867157	2	118	0	0	TGCTGCGATAGGCGCTTC
tig00000012_segment0	2867175	2867178	2	96	2	0.021	TTGAACGTCGTCCC
tig00000012_segment0	2867205	2867223	4	216	0	0	CTTCTCGGTTGGACGATTCGCCTCGGGAG
tig00000012_segment0	2867244	2867254	2	82	0	0	TATTGCGAGGGCTTCCGTAGG
tig00000012_segment0	2867278	2867278	1	55	0	0	ACTGACGCTCT
tig00000012_segment0	2867298	2867298	1	48	0	0	TGATCCGCTGC
tig00000012_segment0	2867319	2867319	1	54	1	0.019	CCTGCCGAGAA
tig00000012_segment0	2867331	2867331	1	45	2	0.044	CTCTTCGTTGA
tig00000012_segment0	2867343	2867350	3	153	0	0	TTGACCGGCGACCGATAT
tig00000012_segment0	2867394	2867394	1	31	0	0	TCAGACGCTGC
tig00000012_segment0	2867431	2867439	2	86	0	0	AAAGACGCAAATACGTCCA
tig00000012_segment0	2867454	2867454	1	58	1	0.017	GCATGCGAATG
tig00000012_segment0	2867465	2867465	1	44	1	0.023	ATGATCGACAT
tig00000012_segment0	2867516	2867521	2	108	0	0	TGATACGTCTCGGTGT
tig00000012_segment0	2867542	2867547	2	100	2	0.02	ATCTGCGTCTCGGGCC
tig00000012_segment0	2867577	2867577	1	45	2	0.044	CAGGTCGATCA
tig00000012_segment0	2867636	2867636	1	54	0	0	TCAGGCGAAGC
tig00000012_segment0	2867659	2867659	1	43	1	0.023	GATGTCGCCAT
tig00000012_segment0	2867730	2867730	1	45	5	0.111	CCTTTCGTGAG
tig00000012_segment0	2867747	2867747	1	52	1	0.019	GTGTTCGGCTT
tig00000012_segment0	2867780	2867780	1	36	1	0.028	TCTTCCGTCTT
tig00000012_segment0	2867791	2867794	2	100	0	0	CATGTCGGCGTTCT
tig00000012_segment0	2867843	2867853	2	90	2	0.022	CTTGTCGACATGGTTCGGATA
tig00000012_segment0	2867868	2867875	2	82	0	0	CTGGTCGAGATCCGCTTC
tig00000012_segment0	2867893	2867899	2	80	2	0.025	ATCATCGTTTCCGTTGA
tig00000012_segment0	2867933	2867933	1	37	4	0.108	TTTGCCGCAGA
tig00000012_segment0	2867966	2867975	3	132	0	0	TTTTTCGGTCGTTCCGACTC
tig00000012_segment0	2867988	2867994	3	144	0	0	CAATTCGTCGGCGCATC
tig00000012_segment0	2868049	2868069	4	200	0	0	ACCAGCGACCGACATTTTGCGAAAGCGCATG
tig00000012_segment0	2868083	2868083	1	34	0	0	TTCTCCGTCAG
tig00000012_segment0	2868095	2868095	1	38	0	0	GTACCCGTCTT
tig00000012_segment0	2868136	2868136	1	48	0	0	ATTCTCGAGAA
tig00000012_segment0	2868149	2868155	2	96	0	0	GTAGTCGTGTTCGCAAC
tig00000012_segment0	2868167	2868167	1	51	4	0.078	ATGGGCGTATC
tig00000012_segment0	2868179	2868194	3	105	0	0	GATATCGGGTCGTACATATCCGCATC
tig00000012_segment0	2868220	2868220	1	32	0	0	CTGCCCGAGCT
tig00000012_segment0	2868235	2868235	1	41	1	0.024	GATCTCGAGAC
tig00000012_segment0	2868251	2868251	1	39	1	0.026	TACAGCGACAA
tig00000012_segment0	2868336	2868336	1	44	2	0.045	CAGATCGCTTG
tig00000012_segment0	2868352	2868352	1	49	4	0.082	CCAAGCGAAAT
tig00000012_segment0	2868366	2868372	2	84	4	0.048	CAGTTCGATCTCGCCAC
tig00000012_segment0	2868388	2868388	1	35	3	0.086	GTAACCGATGG
tig00000012_segment0	2868418	2868418	1	43	6	0.14	GAGAACGATGA
tig00000012_segment0	2868466	2868466	1	49	3	0.061	CATAGCGGGTT
tig00000012_segment0	2868478	2868480	2	88	0	0	CTTGGCGCGGACA
tig00000012_segment0	2868496	2868504	2	108	0	0	GTTGGCGTTCATTCGAATC
tig00000012_segment0	2868520	2868520	1	41	0	0	CTCCTCGCCTG
tig00000012_segment0	2868541	2868541	1	37	1	0.027	GATACCGAGGG
tig00000012_segment0	2868554	2868561	2	88	0	0	TCAGCCGTGTTACGGAGA
tig00000012_segment0	2868576	2868583	2	58	4	0.069	ATCCACGGTAAACGACAT
tig00000012_segment0	2868613	2868619	3	126	0	0	AGTTTCGCCGTCGACAG
tig00000012_segment0	2868630	2868637	2	92	0	0	TCACTCGGCCATCGTAGC
tig00000012_segment0	2868667	2868667	1	34	1	0.029	ATTCTCGGAGA
tig00000012_segment0	2868689	2868703	3	147	0	0	TGTGTCGCCCGTAGTCCTTCGAGAG
tig00000012_segment0	2868717	2868717	1	52	0	0	TGCATCGCTCA
tig00000012_segment0	2868758	2868758	1	43	1	0.023	AGATTCGTCTC
tig00000012_segment0	2868784	2868793	3	144	0	0	GGTGTCGATGTACGCGATGC
tig00000012_segment0	2868833	2868833	1	41	1	0.024	ATATCCGCAGG
tig00000012_segment0	2868852	2868879	5	210	0	0	CATCTCGACGCAAACGAATGACATCGCCAACACGAACA
tig00000012_segment0	2868899	2868899	1	32	2	0.062	TGAACCGAAGT
tig00000012_segment0	2868940	2868940	1	48	0	0	ACCTGCGGTGC
tig00000012_segment0	2868952	2868952	1	47	0	0	TGACTCGAGAT
tig00000012_segment0	2869021	2869032	3	102	0	0	CTCAGCGTGTCTCACGCGGCCT
tig00000012_segment0	2869043	2869055	3	117	0	0	TTTTCCGCAGTTCGATCCGTCAA
tig00000012_segment0	2869077	2869077	1	45	1	0.022	CACTTCGATTT
tig00000012_segment0	2869089	2869104	3	108	0	0	CCACACGATCAAGCCGATAGCGCCTA
tig00000012_segment0	2869144	2869153	2	92	2	0.022	GAATGCGACAAATACGCCCA
tig00000012_segment0	2869179	2869183	2	82	0	0	TCCATCGTCCGACAG
tig00000012_segment0	2869274	2869274	1	44	0	0	TGTTTCGGGAA
tig00000012_segment0	2869285	2869285	1	39	6	0.154	GAAATCGTAGA
tig00000012_segment0	2869299	2869308	2	80	0	0	TGTAGCGACTTGATCGGATG
tig00000012_segment0	2869341	2869348	3	147	0	0	CTGCACGCTCGTCGATAA
tig00000012_segment0	2869368	2869373	2	100	0	0	CACTTCGCTGCGGTGG
tig00000012_segment0	2869395	2869403	2	62	10	0.161	TATGGCGGCCATCCGGTAA
tig00000012_segment0	2869414	2869414	1	45	2	0.044	AGGTTCGAGGG
tig00000012_segment0	2869428	2869428	1	22	3	0.136	TTTGGCGAAGA
tig00000012_segment0	2869441	2869441	1	45	1	0.022	TGTCTCGATAA
tig00000012_segment0	2869485	2869485	1	50	0	0	TGGTGCGGTCT
tig00000012_segment0	2869507	2869507	1	41	1	0.024	TTTTGCGCCAG
tig00000012_segment0	2869524	2869539	3	150	0	0	TTCTTCGCTGACGTCTTTCTCGAAGA
tig00000012_segment0	2869558	2869563	3	147	0	0	AATATCGGCGCGCACT
tig00000012_segment0	2869582	2869591	3	132	0	0	GGTACCGTTTCCGCCGAACC
tig00000012_segment0	2869616	2869616	1	41	0	0	ACTGGCGAAGT
tig00000012_segment0	2869633	2869651	4	160	0	0	CTTATCGGTTCGGTCCGCAGAATCGGGAG
tig00000012_segment0	2869667	2869702	6	312	0	0	TCAGTCGACAATTCCGTCCTCGAAGGAATCGGTCGCAATTCGTAAG
tig00000012_segment0	2869715	2869725	3	129	0	0	CCACTCGCTCGTGGACGAGAA
tig00000012_segment0	2869738	2869743	2	72	0	0	ATCATCGGGTCGTCTA
tig00000012_segment0	2869760	2869760	1	37	4	0.108	GACCTCGATCC
tig00000012_segment0	2869774	2869774	1	36	0	0	TCTCACGTTTG
tig00000012_segment0	2869786	2869802	5	200	0	0	ATCATCGGCGGAAGATCGTCGCGGGTG
tig00000012_segment0	2869833	2869833	1	49	3	0.061	AAGAGCGGCCT
tig00000012_segment0	2869845	2869853	2	98	0	0	TATGCCGTGGTCTCGAGAA
tig00000012_segment0	2869865	2869905	6	330	0	0	TTGGTCGAAGTTCGAGGATATCGCTCATCGAGGGCAGCGAGATCACGAGCT
tig00000012_segment0	2869921	2869921	1	45	0	0	ACCATCGGTGT
tig00000012_segment0	2869934	2869963	6	330	0	0	TTTCTCGGTTGCGAAGGACGTCGCCCGCTATTATCGCTGG
tig00000012_segment0	2869993	2870004	3	147	3	0.02	AAGGCCGTTGAATCGGCGGTAG
tig00000012_segment0	2870023	2870027	2	110	0	0	ATAAACGTTCGAGCT
tig00000012_segment0	2870043	2870056	4	168	0	0	GTGGTCGTGGGGACGCGCCGGGTT
tig00000012_segment0	2870076	2870076	1	49	2	0.041	TGGAGCGGTAT
tig00000012_segment0	2870087	2870087	1	41	2	0.049	TGAAACGAGAT
tig00000012_segment0	2870142	2870142	1	40	1	0.025	GAAAACGAGAG
tig00000012_segment0	2870155	2870162	2	88	0	0	TAAGACGACTTGCGGAGG
tig00000012_segment0	2870237	2870244	2	92	0	0	GGCAACGGGGATCGTATA
tig00000012_segment0	2870255	2870260	2	92	2	0.022	CAGCCCGAAGCGGCCT
tig00000012_segment0	2870298	2870298	1	49	0	0	AGCTACGCCTG
tig00000012_segment0	2870309	2870309	1	50	0	0	CCATTCGTAAT
tig00000012_segment0	2870326	2870326	1	50	0	0	ATCACCGCATA
tig00000012_segment0	2870337	2870343	2	86	2	0.023	CAAAGCGTTATCGCCCA
tig00000012_segment0	2870397	2870416	4	96	4	0.042	CCATCCGGATCTTCGGAATCTCGTCGTGTC
tig00000012_segment0	2870437	2870437	1	30	1	0.033	CCTCACGAATT
tig00000012_segment0	2870460	2870460	1	40	5	0.125	CATGACGAGGT
tig00000012_segment0	2870475	2870475	1	47	0	0	TGAGGCGCAGC
tig00000012_segment0	2870507	2870524	4	188	0	0	ATACTCGCAGCCCCGCGGGTACCGTAAC
tig00000012_segment0	2870538	2870551	3	150	0	0	CTTTGCGTCGTACAAGCTCGCCCT
tig00000012_segment0	2870566	2870566	1	44	0	0	GGCACCGTTGA
tig00000012_segment0	2870584	2870592	2	84	0	0	CAAGTCGCTAACTCGTAGC
tig00000012_segment0	2870621	2870621	1	26	2	0.077	TCTGGCGACAA
tig00000012_segment0	2870648	2870648	1	38	0	0	GAGTCCGTTTC
tig00000012_segment0	2870773	2870773	1	38	1	0.026	ACACACGTGCA
tig00000012_segment0	2870804	2870818	3	165	0	0	CACTGCGCCTCGAAATATACGCAGC
tig00000012_segment0	2870830	2870836	2	100	0	0	TAATGCGCAGCCGTCTG
tig00000012_segment0	2870865	2870865	1	31	0	0	TAAAACGGGTG
tig00000012_segment0	2870883	2870883	1	43	1	0.023	AGACTCGAAGG
tig00000012_segment0	2870899	2870909	3	141	0	0	GTACTCGAGGATACGCGGCTC
tig00000012_segment0	2870941	2870956	3	150	0	0	TTACACGGTCCGTTGTTACTCGCACA
tig00000012_segment0	2870967	2870986	4	176	0	0	TCTTCCGAGTGAGCCGAGTCACGACGTGGG
tig00000012_segment0	2871082	2871082	1	39	4	0.103	TAAGACGATCC
tig00000012_segment0	2871122	2871122	1	22	1	0.045	CCTCCCGTGAA
tig00000012_segment0	2871199	2871215	3	150	0	0	CATCACGGTCTCCTCGGAGTCCGTTCA
tig00000012_segment0	2871236	2871236	1	49	0	0	GACTGCGCCTT
tig00000012_segment0	2871259	2871259	1	29	6	0.207	CACAACGATCC
tig00000012_segment0	2871271	2871280	2	60	0	0	ACCTCCGAGTCATCCGTCCC
tig00000012_segment0	2871317	2871319	2	96	0	0	CACTACGCGCCTC
tig00000012_segment0	2871331	2871336	2	106	0	0	AGCTTCGTCACGCAAT
tig00000012_segment0	2871429	2871429	1	52	0	0	GCCTTCGTGTC
tig00000012_segment0	2871461	2871461	1	37	2	0.054	GTACACGTCTC
tig00000012_segment0	2871473	2871480	2	76	4	0.053	GTTGACGCCTACCGAGGA
tig00000012_segment0	2871589	2871592	2	88	2	0.023	AAAGCCGCCGGGGC
tig00000012_segment0	2871612	2871615	2	82	0	0	ACTTTCGACGTGAT
tig00000012_segment0	2871639	2871639	1	52	1	0.019	GCTATCGAAAT
tig00000012_segment0	2871707	2871707	1	36	2	0.056	GACAGCGTGTG
tig00000012_segment0	2871725	2871725	1	31	1	0.032	GGCAACGCTGC
tig00000012_segment0	2871747	2871747	1	45	0	0	GAAGCCGAATG
tig00000012_segment0	2871764	2871764	1	45	5	0.111	TCAGTCGGTTG
tig00000012_segment0	2871808	2871810	2	72	2	0.028	CAAGTCGCGGTAA
tig00000012_segment0	2871841	2871843	2	58	0	0	TTCAACGCGGGAA
tig00000012_segment0	2871858	2871862	2	100	0	0	TTATACGATCGCTGT
tig00000012_segment0	2871876	2871876	1	30	3	0.1	GTGCCCGACAT
tig00000012_segment0	2871889	2871889	1	29	3	0.103	ATGACCGATGT
tig00000012_segment0	2871908	2871908	1	40	1	0.025	TGTATCGTCAT
tig00000012_segment0	2871931	2871931	1	31	4	0.129	ATGGCCGTAGT
tig00000012_segment0	2871946	2871946	1	39	4	0.103	AGAATCGACCA
tig00000012_segment0	2871964	2871964	1	39	5	0.128	ACCATCGGTAT
tig00000012_segment0	2872011	2872011	1	45	3	0.067	AAAGTCGCCTA
tig00000012_segment0	2872028	2872028	1	35	1	0.029	GCTGGCGGAAA
tig00000012_segment0	2872072	2872072	1	54	2	0.037	CCAAACGCCCT
tig00000012_segment0	2872120	2872120	1	47	0	0	ATACCCGCCCT
tig00000012_segment0	2872166	2872166	1	24	3	0.125	TGCCTCGGGAG
tig00000012_segment0	2872205	2872205	1	45	3	0.067	TTGCACGAGCT
tig00000012_segment0	2872220	2872220	1	32	2	0.062	CATGTCGAGGT
tig00000012_segment0	2872244	2872254	2	86	0	0	TTGCACGAAACCAGGCGAGGT
tig00000012_segment0	2872311	2872311	1	43	1	0.023	AGGCTCGCTCC
tig00000012_segment0	2872323	2872323	1	27	3	0.111	TCCTCCGAAAC
tig00000012_segment0	2872340	2872343	2	56	0	0	AGATCCGTCGTTCA
tig00000012_segment0	2872375	2872375	1	44	2	0.045	CAGGGCGGCCC
tig00000012_segment0	2872421	2872421	1	29	2	0.069	AGGCTCGCCAG
tig00000012_segment0	2872472	2872472	1	36	1	0.028	TGTGTCGGGGT
tig00000012_segment0	2872524	2872524	1	39	3	0.077	TAGCTCGACTG
tig00000012_segment0	2872538	2872544	2	64	0	0	AACCTCGGGACCGGGGG
tig00000012_segment0	2872577	2872577	1	37	0	0	AAACTCGGCAG
tig00000012_segment0	2872615	2872628	3	123	0	0	ACTGACGCATGTCGAGGCCGAATC
tig00000012_segment0	2872651	2872651	1	48	0	0	CAATGCGCAGA
tig00000012_segment0	2872676	2872676	1	29	1	0.034	GTTTCCGGGAG
tig00000012_segment0	2872695	2872695	1	39	1	0.026	ATAGGCGCAAA
tig00000012_segment0	2872770	2872770	1	36	0	0	GGCATCGGCTG
tig00000012_segment0	2872790	2872790	1	44	1	0.023	CATGGCGAAAT
tig00000012_segment0	2872816	2872828	4	156	0	0	CTGATCGCGAACGTTGACGCTTG
tig00000012_segment0	2872849	2872849	1	48	1	0.021	CAGGACGCATG
tig00000012_segment0	2872898	2872898	1	37	2	0.054	CATGCCGACAT
tig00000012_segment0	2872933	2872941	3	138	3	0.022	AGGGTCGGGCGGTCGGGGA
tig00000012_segment0	2872956	2872979	4	164	0	0	GGAGCCGAGACGGAGAGGACGTGAGGGTCGTTGT
tig00000012_segment0	2873002	2873002	1	40	2	0.05	TGTGACGGTTC
tig00000012_segment0	2873022	2873022	1	49	1	0.02	TCAAGCGAGAC
tig00000012_segment0	2873036	2873036	1	37	0	0	CTTGGCGAGCT
tig00000012_segment0	2873069	2873069	1	31	1	0.032	TCCACCGAGGT
tig00000012_segment0	2873135	2873135	1	38	7	0.184	GAATCCGTTGG
tig00000012_segment0	2873169	2873169	1	45	2	0.044	AAGTTCGGGGG
tig00000012_segment0	2873222	2873231	2	78	4	0.051	TCCTTCGCCATTCTCGAGGA
tig00000012_segment0	2873267	2873267	1	50	2	0.04	GTACTCGATCT
tig00000012_segment0	2873279	2873288	2	94	0	0	GTAGCCGGCCTGCTCGTTGT
tig00000012_segment0	2873321	2873321	1	30	0	0	CTTGTCGGGTG
tig00000012_segment0	2873349	2873349	1	28	0	0	TCCATCGTGTT
tig00000012_segment0	2873365	2873365	1	49	1	0.02	CAACTCGAGTC
tig00000012_segment0	2873392	2873392	1	43	4	0.093	GGGATCGGCAG
tig00000012_segment0	2873434	2873451	4	160	0	0	TACACCGTTTTACGTGACGGGTCGAAAT
tig00000012_segment0	2873487	2873493	2	60	0	0	CTGGTCGCCACCGAGCA
tig00000012_segment0	2873508	2873508	1	35	0	0	GTTACCGTGAC
tig00000012_segment0	2873534	2873538	2	108	2	0.019	CAGTACGGCCGAGAT
tig00000012_segment0	2873550	2873553	2	92	0	0	ACTTCCGCCGAGAC
tig00000012_segment0	2873586	2873586	1	35	0	0	CATAGCGAGAT
tig00000012_segment0	2873597	2873607	2	76	0	0	AAGCTCGCATTGACTCGGGAA
tig00000012_segment0	2873672	2873672	1	45	1	0.022	TAGCTCGTCTG
tig00000012_segment0	2873688	2873688	1	42	6	0.143	GTCAGCGAAAT
tig00000012_segment0	2873752	2873752	1	41	3	0.073	CCTTTCGGTCA
tig00000012_segment0	2873770	2873770	1	39	2	0.051	TTCCTCGGCAA
tig00000012_segment0	2873784	2873788	2	52	0	0	TCTCACGGACGGTGG
tig00000012_segment0	2873801	2873801	1	42	1	0.024	GTGGGCGTGGG
tig00000012_segment0	2873834	2873834	1	27	5	0.185	AATGTCGTCAA
tig00000012_segment0	2873856	2873862	2	96	0	0	TAGCACGCTGTCGCTTC
tig00000012_segment0	2873901	2873913	3	90	0	0	TCTTGCGGGGAGGTCGTCGTGAA
tig00000012_segment0	2873929	2873929	1	45	4	0.089	GTTGGCGGCTG
tig00000012_segment0	2873984	2873984	1	26	1	0.038	GGGGTCGGGAC
tig00000012_segment0	2874025	2874025	1	44	0	0	GACCTCGGGGA
tig00000012_segment0	2874062	2874062	1	30	1	0.033	ATCTCCGTGGC
tig00000012_segment0	2874086	2874095	3	99	0	0	TAGATCGCGAGATGCGATCA
tig00000012_segment0	2874141	2874147	2	88	0	0	CTGGTCGAAATCGGATG
tig00000012_segment0	2874161	2874171	3	126	0	0	TGAAGCGGTTGTCGTCGATTA
tig00000012_segment0	2874190	2874192	2	68	0	0	GCAGACGCGTTCA
tig00000012_segment0	2874226	2874229	2	100	0	0	AAAGACGGCGATGC
tig00000012_segment0	2874241	2874249	3	93	0	0	AAAATCGACGAGTCGGTAA
tig00000012_segment0	2874260	2874260	1	53	0	0	AGGAGCGTAGT
tig00000012_segment0	2874272	2874281	2	82	4	0.049	AATGACGGTTAATTCGGTAG
tig00000012_segment0	2874352	2874389	6	318	0	0	AGTATCGTGATGGCGGATGTGCCGGTCTCGAACGGTGTTGGGCGTTTT
tig00000012_segment0	2874400	2874417	3	156	3	0.019	AAAAACGTTGTGGACGTGGAAACGATCC
tig00000012_segment0	2874467	2874473	2	58	0	0	AGGAACGGACCCGGAAA
tig00000012_segment0	2874485	2874492	2	50	2	0.04	AGTGACGGGAACCGAAGA
tig00000012_segment0	2874561	2874561	1	50	0	0	AAAGGCGAGGG
tig00000012_segment0	2874575	2874584	2	56	2	0.036	AGAAGCGGAAGAAGCGGTCA
tig00000012_segment0	2874607	2874607	1	38	1	0.026	ACTGGCGATGC
tig00000012_segment0	2874630	2874647	4	136	0	0	AGAAACGGACGGGGCACGGGGACGGGGA
tig00000012_segment0	2874681	2874687	2	94	0	0	AGAGCCGTTGCCGGCAG
tig00000012_segment0	2874759	2874759	1	42	1	0.024	GCTGCCGTCCC
tig00000012_segment0	2874770	2874787	4	176	0	0	CTCCACGGGCGGGCACCTCGATCGGAGA
tig00000012_segment0	2874846	2874851	3	135	0	0	GGACACGGCGCGGTGC
tig00000012_segment0	2874862	2874862	1	54	4	0.074	TAAAACGCTCA
tig00000012_segment0	2874900	2874900	1	41	0	0	AACCTCGACTC
tig00000012_segment0	2874918	2874918	1	49	1	0.02	CCTGGCGTCAA
tig00000012_segment0	2874935	2874935	1	47	1	0.021	AGGTGCGGGTA
tig00000012_segment0	2874984	2874984	1	38	4	0.105	ACCTCCGTCTC
tig00000012_segment0	2874999	2875015	4	208	0	0	CTGGGCGGTCGTGATGCGCTTCGGTGG
tig00000012_segment0	2875040	2875042	2	70	0	0	CTTAACGCGCCAA
tig00000012_segment0	2875055	2875064	3	129	0	0	GGCAGCGACGGGACCGTTAC
tig00000012_segment0	2875079	2875085	3	150	3	0.02	CACAGCGCCGCCGTGTT
tig00000012_segment0	2875111	2875111	1	49	0	0	GAGGGCGACAG
tig00000012_segment0	2875144	2875148	2	92	0	0	GAAGTCGCCCGAGCC
tig00000012_segment0	2875184	2875184	1	23	2	0.087	GTCATCGTCTC
tig00000012_segment0	2875211	2875211	1	42	1	0.024	GGTTCCGCTGC
tig00000012_segment0	2875235	2875235	1	30	0	0	CAGTCCGACTC
tig00000012_segment0	2875250	2875250	1	43	0	0	CAACTCGAGAG
tig00000012_segment0	2875269	2875269	1	47	2	0.043	AAGAACGAAGG
tig00000012_segment0	2875284	2875297	4	204	4	0.02	AAACACGTTACGCCCCGACGCCAG
tig00000012_segment0	2875339	2875339	1	39	0	0	ACTTGCGAGAT
tig00000012_segment0	2875363	2875368	2	78	0	0	CTTGTCGTGTCGCCAC
tig00000012_segment0	2875421	2875421	1	41	4	0.098	TGGTTCGACAA
tig00000012_segment0	2875440	2875440	1	41	1	0.024	AGCAGCGTAAC
tig00000012_segment0	2875457	2875457	1	43	5	0.116	ATAAGCGATCT
tig00000012_segment0	2875485	2875495	2	88	2	0.023	TGTCTCGTCCTTGTTCGTCCA
tig00000012_segment0	2875553	2875553	1	39	0	0	CCAACCGTGTC
tig00000012_segment0	2875569	2875569	1	45	0	0	CAGCCCGCACA
tig00000012_segment0	2875582	2875582	1	50	0	0	GTGTACGAGGG
tig00000012_segment0	2875612	2875612	1	44	0	0	CATAGCGGGCC
tig00000012_segment0	2875627	2875627	1	47	0	0	CTGCACGAAGA
tig00000012_segment0	2875653	2875653	1	39	2	0.051	ACTGACGAGTG
tig00000012_segment0	2875664	2875664	1	36	0	0	GCTGACGAGAA
tig00000012_segment0	2875677	2875677	1	43	1	0.023	ACTGGCGTGCA
tig00000012_segment0	2875696	2875696	1	42	4	0.095	CAAGCCGTGCT
tig00000012_segment0	2875715	2875715	1	38	4	0.105	ACATCCGACAC
tig00000012_segment0	2875746	2875746	1	48	0	0	CCCAACGCACA
tig00000012_segment0	2875788	2875803	4	184	0	0	TCCAGCGGTCGTGACCGGTTCGATTT
tig00000012_segment0	2875814	2875814	1	43	1	0.023	CTCTTCGTATC
tig00000012_segment0	2875845	2875857	3	99	0	0	TTGTCCGGACTTCGGTCCGTCAG
tig00000012_segment0	2875891	2875891	1	34	3	0.088	AGTGCCGTCCC
tig00000012_segment0	2875972	2875972	1	34	0	0	GAGGCCGGGTA
tig00000012_segment0	2876018	2876029	3	147	0	0	GGCCCCGCGAGACTGCCGCTGT
tig00000012_segment0	2876060	2876060	1	43	2	0.047	GTGGTCGGCAT
tig00000012_segment0	2876077	2876080	2	70	2	0.029	CTGTGCGTCGTTCT
tig00000012_segment0	2876106	2876110	2	88	0	0	CATGACGTGCGATCA
tig00000012_segment0	2876190	2876190	1	36	1	0.028	GGCTTCGCTAC
tig00000012_segment0	2876215	2876220	2	78	0	0	AAGTTCGATCCGTCTG
tig00000012_segment0	2876242	2876264	5	210	0	0	GGCATCGTGAGAGACGATCGGCGTTCTCGTCCC
tig00000012_segment0	2876321	2876321	1	41	0	0	GCTGACGGCTG
tig00000012_segment0	2876334	2876338	2	60	0	0	GTAAACGGACGGATA
tig00000012_segment0	2876357	2876357	1	36	0	0	AGTCACGGCCA
tig00000012_segment0	2876371	2876384	4	192	0	0	CCAGGCGCAAGGACGCGGCGAGGA
tig00000012_segment0	2876400	2876400	1	50	0	0	ATAAACGCACA
tig00000012_segment0	2876417	2876425	2	76	0	0	ATGGTCGGAAGTACGGGAG
tig00000012_segment0	2876442	2876442	1	32	0	0	TGAAGCGTCAA
tig00000012_segment0	2876481	2876491	2	58	0	0	AGTATCGGTAGGGCACGGTAC
tig00000012_segment0	2876571	2876575	2	90	0	0	ATAGACGTGCGTTGT
tig00000012_segment0	2876634	2876636	2	70	2	0.029	AGGTACGCGCCAA
tig00000012_segment0	2876657	2876657	1	38	3	0.079	GGGTTCGTTTT
tig00000012_segment0	2876669	2876669	1	38	1	0.026	GGGGACGACAG
tig00000012_segment0	2876680	2876680	1	41	2	0.049	GTAAACGGCCC
tig00000012_segment0	2876692	2876697	2	80	0	0	CAAGACGGAGCGGTAA
tig00000012_segment0	2876742	2876742	1	37	2	0.054	TTGGCCGCCAT
tig00000012_segment0	2876754	2876754	1	44	0	0	CCTGACGTTAG
tig00000012_segment0	2876790	2876795	2	70	0	0	AGAAACGGTCCGGTCT
tig00000012_segment0	2876809	2876809	1	42	2	0.048	CCCATCGAACA
tig00000012_segment0	2876824	2876824	1	34	0	0	TCTGACGAGGA
tig00000012_segment0	2876837	2876837	1	38	0	0	GAAGGCGTCAC
tig00000012_segment0	2876860	2876860	1	44	0	0	GCTGGCGCCAC
tig00000012_segment0	2876884	2876884	1	33	1	0.03	CATCTCGATTC
tig00000012_segment0	2876903	2876903	1	36	0	0	CATGACGTTAT
tig00000012_segment0	2876934	2876934	1	37	0	0	AATACCGAGAT
tig00000012_segment0	2876960	2876974	3	117	0	0	CAGCTCGAATCAGACCGGACGAACC
tig00000012_segment0	2877007	2877017	3	108	0	0	CAATACGACATGACGCGCTTG
tig00000012_segment0	2877062	2877062	1	38	0	0	AGACCCGCAAC
tig00000012_segment0	2877076	2877076	1	37	0	0	ACAGCCGGAAG
tig00000012_segment0	2877112	2877120	2	74	0	0	GCTCCCGGGCCATCGGTTT
tig00000012_segment0	2877133	2877143	2	86	0	0	CATCCCGCAAAATTTCGAACT
tig00000012_segment0	2877188	2877193	2	94	0	0	ATTGACGTCTCGAACA
tig00000012_segment0	2877233	2877233	1	40	0	0	CCTAACGTTCT
tig00000012_segment0	2877262	2877262	1	41	1	0.024	CCTCTCGATGT
tig00000012_segment0	2877287	2877297	2	64	0	0	TTTACCGAAAGGAGACGCATG
tig00000012_segment0	2877310	2877310	1	42	1	0.024	CAATGCGAAGA
tig00000012_segment0	2877330	2877330	1	43	0	0	TGGCACGTGTT
tig00000012_segment0	2877349	2877355	2	80	2	0.025	TCCCTCGGTTGCGAATA
tig00000012_segment0	2877401	2877401	1	37	1	0.027	AGCCACGTATC
tig00000012_segment0	2877414	2877414	1	41	0	0	AATCTCGCACC
tig00000012_segment0	2877427	2877427	1	43	0	0	CAAACCGCCCT
tig00000012_segment0	2877452	2877452	1	29	0	0	TCTGACGTAAT
tig00000012_segment0	2877470	2877485	3	132	0	0	GTTAGCGAAGGGTACCGGTACGTATG
tig00000012_segment0	2877496	2877512	4	132	0	0	ACTGTCGCCGAAAATCCGTGTCGTCAG
tig00000012_segment0	2877545	2877545	1	26	3	0.115	TGACTCGGGAC
tig00000012_segment0	2877566	2877566	1	26	1	0.038	TCATCCGGTAC
tig00000012_segment0	2877581	2877587	2	80	2	0.025	TTATGCGGGTACGGGCA
tig00000012_segment0	2877615	2877615	1	28	1	0.036	TTGCCCGACAA
tig00000012_segment0	2877651	2877651	1	40	2	0.05	TATGTCGCACT
tig00000012_segment0	2877675	2877675	1	37	3	0.081	TCTATCGGTTT
tig00000012_segment0	2877705	2877705	1	33	3	0.091	AGATGCGATAT
tig00000012_segment0	2877800	2877808	2	84	2	0.024	GGTTTCGAGAATTCGAGAA
tig00000012_segment0	2877848	2877848	1	30	1	0.033	CTTTTCGTTAT
tig00000012_segment0	2877926	2877926	1	39	2	0.051	AGCCTCGCCAG
tig00000012_segment0	2877938	2877938	1	36	2	0.056	CACATCGTTAA
tig00000012_segment0	2877971	2877971	1	31	2	0.065	AATCTCGTCAG
tig00000012_segment0	2877991	2877996	2	64	0	0	CTCCACGTTCCGACAA
tig00000012_segment0	2878011	2878011	1	37	2	0.054	CATGTCGACAA
tig00000012_segment0	2878045	2878045	1	30	1	0.033	GAACACGATGA
tig00000012_segment0	2878060	2878060	1	28	2	0.071	CTCTGCGGAAT
tig00000012_segment0	2878127	2878127	1	38	0	0	GTTTTCGAAGT
tig00000012_segment0	2878142	2878142	1	26	2	0.077	TTTATCGTCAT
tig00000012_segment0	2878161	2878161	1	39	1	0.026	TCTTTCGTTTC
tig00000012_segment0	2878180	2878189	2	88	0	0	GCCTCCGCTATCATCGGTAG
tig00000012_segment0	2878208	2878208	1	28	0	0	TGACACGGATT
tig00000012_segment0	2878228	2878228	1	37	1	0.027	GTACTCGTACC
tig00000012_segment0	2878251	2878259	2	74	0	0	TCCAGCGAAGGATCGTACC
tig00000012_segment0	2878280	2878301	5	225	0	0	CACCACGCCACGGCATGTCTCGTCGGCGTGAA
tig00000012_segment0	2878320	2878320	1	26	2	0.077	ATGTTCGGGAT
tig00000012_segment0	2878380	2878380	1	33	2	0.061	TCCATCGTCAT
tig00000012_segment0	2878402	2878402	1	32	4	0.125	CAACACGGCTT
tig00000012_segment0	2878440	2878440	1	30	1	0.033	TTTCTCGTGGT
tig00000012_segment0	2878455	2878455	1	41	1	0.024	TTGTGCGAAAC
tig00000012_segment0	2878466	2878473	3	117	0	0	ACTTGCGATCGACGCTTG
tig00000012_segment0	2878499	2878499	1	42	0	0	CCTGACGTTGG
tig00000012_segment0	2878515	2878521	3	99	0	0	AAAGTCGGTCGCGCCTT
tig00000012_segment0	2878538	2878538	1	29	5	0.172	TTTAGCGTCTA
tig00000012_segment0	2878555	2878555	1	32	1	0.031	TATTCCGACTT
tig00000012_segment0	2878617	2878648	5	220	0	0	ACTACCGGCTTCAGCGATGAACGGTCCTACGGCCACCGCCAT
tig00000012_segment0	2878690	2878690	1	36	0	0	CTCAACGGTTG
tig00000012_segment0	2878707	2878717	2	90	2	0.022	TGATACGAAAAGTCTCGCCCT
tig00000012_segment0	2878728	2878728	1	40	3	0.075	TACTACGGTAA
tig00000012_segment0	2878771	2878771	1	38	5	0.132	ATGGACGACAG
tig00000012_segment0	2878816	2878822	2	60	0	0	TTTGCCGGATCCGAGTC
tig00000012_segment0	2878834	2878844	4	116	4	0.034	TTTCCCGGGCGCGTCCGGAGT
tig00000012_segment0	2878863	2878863	1	21	4	0.19	AGATCCGACAT
tig00000012_segment0	2878885	2878885	1	35	3	0.086	AAACACGAGAT
tig00000012_segment0	2878911	2878911	1	34	1	0.029	TTCTTCGTCAG
tig00000012_segment0	2878941	2878941	1	27	0	0	GGCACCGTTAC
tig00000012_segment0	2879021	2879021	1	37	0	0	ACCAGCGTTGA
tig00000012_segment0	2879037	2879043	2	76	2	0.026	GTCTCCGCCAGCGGCCA
tig00000012_segment0	2879089	2879093	2	66	0	0	TCACCCGATCGAGTC
tig00000012_segment0	2879111	2879111	1	42	1	0.024	TCAATCGCCCT
tig00000012_segment0	2879122	2879122	1	33	0	0	AGACTCGCTCT
tig00000012_segment0	2879153	2879153	1	32	0	0	CTTTTCGGGGT
tig00000012_segment0	2879165	2879165	1	36	2	0.056	TGATTCGAGGC
tig00000012_segment0	2879216	2879222	2	82	0	0	AGACTCGTAGTCGGTGC
tig00000012_segment0	2879254	2879254	1	32	0	0	AATGTCGGAAT
tig00000012_segment0	2879266	2879266	1	35	1	0.029	TCACACGAGAG
tig00000012_segment0	2879291	2879291	1	28	2	0.071	ATTTGCGTTTG
tig00000012_segment0	2879307	2879309	2	76	0	0	AACACCGCGAAGT
tig00000012_segment0	2879354	2879354	1	39	1	0.026	CACCACGAAAG
tig00000012_segment0	2879379	2879379	1	33	0	0	TTATTCGTCTC
tig00000012_segment0	2879458	2879462	2	88	2	0.023	AGCACCGTTCGACAA
tig00000012_segment0	2879478	2879492	3	120	3	0.025	ACTGTCGATCGAGTTTGGCCGACCC
tig00000012_segment0	2879503	2879503	1	40	2	0.05	ATGGCCGCAGT
tig00000012_segment0	2879540	2879540	1	29	2	0.069	AAATCCGAAAA
tig00000012_segment0	2879553	2879553	1	31	5	0.161	CCAACCGACAA
tig00000012_segment0	2879568	2879568	1	33	1	0.03	CATGACGAATC
tig00000012_segment0	2879591	2879591	1	25	1	0.04	AATGGCGGCAA
tig00000012_segment0	2879612	2879612	1	30	0	0	GGAGACGATAT
tig00000012_segment0	2879634	2879634	1	30	2	0.067	CATGGCGGGGA
tig00000012_segment0	2879646	2879657	5	165	0	0	GGCAGCGCGTCGAGCGCGTTTG
tig00000012_segment0	2879789	2879789	1	39	0	0	TGATACGAATC
tig00000012_segment0	2879801	2879801	1	31	2	0.065	TCAGACGCTGT
tig00000012_segment0	2879827	2879827	1	22	0	0	CTTGGCGGCTC
tig00000012_segment0	2879845	2879845	1	32	2	0.062	CTAACCGGTAT
tig00000012_segment0	2879883	2879883	1	40	2	0.05	TGCACCGCTTT
tig00000012_segment0	2879918	2879924	2	58	0	0	GAGCACGTTCACGTTTC
tig00000012_segment0	2879942	2879959	4	148	0	0	CAAGACGCGCTGAAACGTGAGTCGCTCC
tig00000012_segment0	2879982	2879982	1	27	8	0.296	ACATGCGCCAA
tig00000012_segment0	2880003	2880003	1	25	0	0	TGGGACGGACC
tig00000012_segment0	2880026	2880026	1	44	1	0.023	TGGGGCGCCTG
tig00000012_segment0	2880042	2880045	2	76	0	0	TTTGACGTCGTCTA
tig00000012_segment0	2880093	2880093	1	33	3	0.091	TCAACCGCAGT
tig00000012_segment0	2880124	2880124	1	40	1	0.025	ATCACCGGTGG
tig00000012_segment0	2880141	2880157	3	99	3	0.03	GGACCCGGGGTCGCTTCTTTCCGGCCT
tig00000012_segment0	2880180	2880192	3	123	0	0	GACCCCGTTTAATCGATCGCCAA
tig00000012_segment0	2880208	2880215	2	58	2	0.034	TGAGTCGAGTCACGTCAA
tig00000012_segment0	2880227	2880231	2	88	0	0	TCAAGCGGTCGATTT
tig00000012_segment0	2880286	2880295	4	156	0	0	TTAGTCGACGCCCGCGACTT
tig00000012_segment0	2880338	2880344	2	86	0	0	AGCTACGACACCGCCCA
tig00000012_segment0	2880389	2880391	2	74	0	0	GTCACCGCGGTGT
tig00000012_segment0	2880403	2880403	1	37	0	0	GAGTCCGGTGA
tig00000012_segment0	2880420	2880430	2	86	4	0.047	TGTCACGATCCATGCCGATCT
tig00000012_segment0	2880469	2880469	1	51	1	0.02	TTGAGCGGAGT
tig00000012_segment0	2880486	2880491	2	92	2	0.022	TGCCACGATGCGTTGC
tig00000012_segment0	2880544	2880544	1	44	2	0.045	GGAATCGAGAC
tig00000012_segment0	2880557	2880557	1	38	0	0	CAACACGCTTT
tig00000012_segment0	2880618	2880623	2	84	2	0.024	TGGACCGAGGCGTGTC
tig00000012_segment0	2880636	2880636	1	35	0	0	AACTTCGGGTT
tig00000012_segment0	2880662	2880662	1	38	0	0	CTTGTCGAATG
tig00000012_segment0	2880708	2880708	1	40	2	0.05	GGTCTCGCCAG
tig00000012_segment0	2880730	2880753	4	140	0	0	TACTACGTAAGACCCGGTCCGTGGATCACGATCT
tig00000012_segment0	2880767	2880767	1	48	1	0.021	TTGTACGATGT
tig00000012_segment0	2880786	2880813	5	225	0	0	TGCAACGGCACGGTAAGCGAGCCGTGCTATGTCGATAC
tig00000012_segment0	2880824	2880828	2	60	0	0	CTTGACGGCCGCAGA
tig00000012_segment0	2880839	2880839	1	28	1	0.036	GGACTCGGCAT
tig00000012_segment0	2880864	2880873	2	80	2	0.025	GCTATCGTGCCACTCGTGGG
tig00000012_segment0	2880916	2880916	1	46	1	0.022	GTCAGCGTGGT
tig00000012_segment0	2880977	2880989	4	156	0	0	GGAAACGACGCGCCAATCGTTCT
tig00000012_segment0	2881010	2881010	1	50	0	0	CATTTCGTCTT
tig00000012_segment0	2881081	2881081	1	37	6	0.162	CTAGCCGCCAT
tig00000012_segment0	2881116	2881119	2	94	0	0	CCCCTCGCCGGCTT
tig00000012_segment0	2881158	2881173	3	129	0	0	CTTCTCGATCTTGGCGATCTCGTCCT
tig00000012_segment0	2881231	2881231	1	50	1	0.02	GTCTCCGCCTT
tig00000012_segment0	2881284	2881299	4	160	0	0	TATGGCGCGTCGTAGACCTTCGAAAT
tig00000012_segment0	2881353	2881359	2	78	0	0	TTTGTCGTCTTCGTCTG
tig00000012_segment0	2881389	2881398	3	150	0	0	AAAGTCGCCGAACTCGGAAT
tig00000012_segment0	2881443	2881443	1	49	2	0.041	TGCTTCGAGGG
tig00000012_segment0	2881460	2881460	1	41	1	0.024	TTACTCGTGCA
tig00000012_segment0	2881487	2881487	1	47	0	0	TTCCTCGTTAG
tig00000012_segment0	2881507	2881507	1	42	0	0	GTGAGCGATAG
tig00000012_segment0	2881524	2881548	4	192	0	0	CATACCGCCAAATTCGTTACGACCAGTATCGCCTG
tig00000012_segment0	2881590	2881590	1	44	0	0	CTCTGCGCAGA
tig00000012_segment0	2881626	2881635	3	150	0	0	ATCTCCGCCCACGCCGATAG
tig00000012_segment0	2881650	2881650	1	46	1	0.022	TCCTACGCCAT
tig00000012_segment0	2881695	2881695	1	36	4	0.111	TTTGCCGATGT
tig00000012_segment0	2881720	2881720	1	34	0	0	TTTGCCGGGTG
tig00000012_segment0	2881735	2881752	3	138	0	0	TTTGACGATGACATCGGACCTGCGGTGA
tig00000012_segment0	2881782	2881803	5	215	0	0	TAACACGGCGAGCACTTCGGCGGCTTCGGGAG
tig00000012_segment0	2881842	2881842	1	51	1	0.02	TGAGGCGATGA
tig00000012_segment0	2881896	2881896	1	47	0	0	GAGAGCGAGGC
tig00000012_segment0	2881923	2881923	1	41	1	0.024	AATGCCGAGGG
tig00000012_segment0	2881983	2881992	2	72	0	0	GTAAACGTGCTTTTCGTGAA
tig00000012_segment0	2882016	2882016	1	39	3	0.077	TATTTCGTAGA
tig00000012_segment0	2882137	2882137	1	40	2	0.05	ATCTCCGCTTC
tig00000012_segment0	2882149	2882154	2	58	2	0.034	GTCATCGTGGCGGCTG
tig00000012_segment0	2882199	2882199	1	30	0	0	AAATGCGATGA
tig00000012_segment0	2882237	2882237	1	34	1	0.029	TAAGTCGGCTT
tig00000012_segment0	2882290	2882290	1	40	2	0.05	GTGAGCGACAT
tig00000012_segment0	2882313	2882313	1	34	2	0.059	GGGGCCGATAA
tig00000012_segment0	2882358	2882373	3	138	0	0	AATATCGAATTCGCCAGTAGCGTATC
tig00000012_segment0	2882411	2882411	1	25	3	0.12	GCTCTCGGATA
tig00000012_segment0	2882457	2882464	2	92	0	0	TCTCTCGCCTGCCGGCCC
tig00000012_segment0	2882479	2882487	2	86	0	0	AACTTCGTGGTGTCGTCTC
tig00000012_segment0	2882572	2882572	1	41	0	0	ACAAACGAATA
tig00000012_segment0	2882635	2882635	1	47	1	0.021	GGCAACGCAAT
tig00000012_segment0	2882648	2882654	2	80	4	0.05	TAATACGCCAACGCTTC
tig00000012_segment0	2882677	2882677	1	52	2	0.038	AGGAGCGAGCT
tig00000012_segment0	2882726	2882726	1	34	4	0.118	ATACACGGGGA
tig00000012_segment0	2882771	2882775	2	72	0	0	CCAAACGTCCGCTGC
tig00000012_segment0	2882795	2882795	1	49	0	0	AATCCCGCTCT
tig00000012_segment0	2882810	2882812	2	76	0	0	CCCCTCGCGGAGT
tig00000012_segment0	2882831	2882831	1	51	0	0	CCAGGCGCAAC
tig00000012_segment0	2882842	2882842	1	40	2	0.05	ACACTCGTCCA
tig00000012_segment0	2882859	2882886	6	300	0	0	CATCACGACTCAACCGTCCTCGCCGCCTCGTCCGAATT
tig00000012_segment0	2882907	2882910	2	100	0	0	TGGGCCGTCGCCAG
tig00000012_segment0	2882952	2882957	2	100	0	0	CATATCGTAGCGTTCC
tig00000012_segment0	2882976	2882984	2	70	0	0	CAGGTCGGCTTAACGACCA
tig00000012_segment0	2882995	2883035	7	308	0	0	CTCCACGAATACCGTCTCGTACCACCTCGTTCGCAGCGATACCCACGGCCA
tig00000012_segment0	2883087	2883102	3	150	0	0	TCCATCGTGTGAGGCGCCATCGATTG
tig00000012_segment0	2883117	2883117	1	40	1	0.025	TGCAGCGGTTG
tig00000012_segment0	2883133	2883155	5	200	0	0	CTCAACGCGGGCATTCGTCGTAGGAAACGTAAT
tig00000012_segment0	2883174	2883189	3	132	0	0	CCCCACGATATCCCGTCCCCCGCACC
tig00000012_segment0	2883217	2883223	2	94	0	0	CCCCACGAGGGCGAAAT
tig00000012_segment0	2883236	2883246	3	135	0	0	CAGCCCGTCAAGCGCCGCTCT
tig00000012_segment0	2883271	2883291	3	150	0	0	TAGACCGGCTTTGCTCGCACAGTATCGATAG
tig00000012_segment0	2883305	2883314	2	98	0	0	CATTGCGCAACACCCGGTGT
tig00000012_segment0	2883332	2883332	1	31	5	0.161	TCTGGCGGTCC
tig00000012_segment0	2883346	2883360	4	160	0	0	CCCTCCGAATCCCGGTGCGCGTGTC
tig00000012_segment0	2883371	2883394	5	235	0	0	ATAGTCGTTGTCCCGCGGCGCACTTTGTCGAAAT
tig00000012_segment0	2883406	2883417	4	200	0	0	GTTCACGGCGCGTATGCGTCTC
tig00000012_segment0	2883429	2883432	2	80	2	0.025	ATGAACGACGAGTT
tig00000012_segment0	2883461	2883461	1	44	1	0.023	AGGGGCGTGAG
tig00000012_segment0	2883487	2883487	1	46	3	0.065	AAAGTCGATTC
tig00000012_segment0	2883510	2883510	1	26	2	0.077	ATTTGCGGCCT
tig00000012_segment0	2883528	2883532	2	90	0	0	GAATGCGAACGTATG
tig00000012_segment0	2883556	2883556	1	32	1	0.031	CTTAGCGAGTT
tig00000012_segment0	2883577	2883577	1	46	0	0	CTGTTCGAGAA
tig00000012_segment0	2883603	2883610	2	76	0	0	CAAGACGCTTGTCGAGAT
tig00000012_segment0	2883631	2883631	1	39	3	0.077	TTTGTCGTTGG
tig00000012_segment0	2883701	2883703	2	46	0	0	GGATTCGCGTGAG
tig00000012_segment0	2883721	2883721	1	45	2	0.044	ATTGTCGACTA
tig00000012_segment0	2883737	2883743	2	66	2	0.03	TAACTCGGAGGCGGATC
tig00000012_segment0	2883759	2883773	3	147	3	0.02	CTGAGCGGTCCGTATGAGGCGTTAC
tig00000012_segment0	2883792	2883792	1	35	0	0	GTTGTCGTTGA
tig00000012_segment0	2883818	2883836	3	141	0	0	TGCATCGGCATTTGCGAAGTAGACGTTTG
tig00000012_segment0	2883848	2883860	3	138	0	0	CCACTCGTCACGCTCTCCGAGTC
tig00000012_segment0	2883872	2883872	1	43	0	0	AAGTGCGGAGG
tig00000012_segment0	2883887	2883896	3	147	0	0	TGTGACGTTCGCTGCGATGC
tig00000012_segment0	2883911	2883911	1	48	2	0.042	CTAGACGATAT
tig00000012_segment0	2883938	2883947	2	92	0	0	TTAATCGCCCTTGACGGGTT
tig00000012_segment0	2883962	2883962	1	35	2	0.057	AAGAACGATAT
tig00000012_segment0	2883975	2883975	1	28	2	0.071	AAAGTCGGAGA
tig00000012_segment0	2884018	2884018	1	49	0	0	GAGCACGTGCC
tig00000012_segment0	2884029	2884050	4	200	0	0	CAATCCGACCTCGCCACAGCGGTACACGTAAG
tig00000012_segment0	2884084	2884086	2	66	2	0.03	AAAGCCGCGGTGG
tig00000012_segment0	2884136	2884144	2	102	0	0	GGATACGAGTAAGCGAATG
tig00000012_segment0	2884198	2884198	1	37	2	0.054	CAAGTCGTCAA
tig00000012_segment0	2884210	2884215	2	70	2	0.029	GCCAACGAATCGGTCT
tig00000012_segment0	2884233	2884233	1	44	3	0.068	AGTGACGAAAG
tig00000012_segment0	2884247	2884247	1	52	0	0	AGATACGTACC
tig00000012_segment0	2884369	2884369	1	34	0	0	ATCTACGTCAA
tig00000012_segment0	2884430	2884440	3	129	0	0	CTTGACGCCGAATTGCGGAGA
tig00000012_segment0	2884463	2884463	1	38	8	0.211	CTTTCCGGACC
tig00000012_segment0	2884477	2884483	2	92	6	0.065	TTTGGCGTTGACGATGG
tig00000012_segment0	2884541	2884548	3	96	0	0	AGACTCGCGACACGCAAC
tig00000012_segment0	2884671	2884678	2	66	0	0	AATCCCGGAAACCGTTCC
tig00000012_segment0	2884713	2884713	1	51	1	0.02	CTATACGTGGT
tig00000012_segment0	2884758	2884758	1	44	2	0.045	CCAAACGTCCA
tig00000012_segment0	2884781	2884784	2	98	0	0	TTCTTCGCCGCCTT
tig00000012_segment0	2884830	2884830	1	27	2	0.074	TACTTCGGAAT
tig00000012_segment0	2884897	2884897	1	43	4	0.093	CTTATCGAGAA
tig00000012_segment0	2884915	2884915	1	37	3	0.081	CTTGTCGTAGT
tig00000012_segment0	2884938	2884945	2	104	2	0.019	CTAGTCGATGGGCGATTG
tig00000012_segment0	2884957	2884957	1	36	2	0.056	GATCACGGTGC
tig00000012_segment0	2884972	2884974	2	84	0	0	GAGCTCGCGGATT
tig00000012_segment0	2884999	2885011	3	156	0	0	TGAGTCGGTGGCGTAGTCGATGG
tig00000012_segment0	2885029	2885029	1	45	1	0.022	GGCTTCGTCCA
tig00000012_segment0	2885067	2885067	1	42	1	0.024	TGGCTCGAGCA
tig00000012_segment0	2885088	2885088	1	38	0	0	GCTGACGCTGT
tig00000012_segment0	2885113	2885113	1	34	1	0.029	TGAGCCGGATG
tig00000012_segment0	2885171	2885171	1	36	4	0.111	GTAGTCGGTGA
tig00000012_segment0	2885204	2885204	1	42	3	0.071	GTAGGCGTAGG
tig00000012_segment0	2885231	2885231	1	27	1	0.037	TCATCCGGACC
tig00000012_segment0	2885250	2885258	3	141	0	0	GTACCCGTCGGAGCGCAGC
tig00000012_segment0	2885290	2885290	1	47	1	0.021	TTGATCGAATG
tig00000012_segment0	2885310	2885320	3	138	0	0	TGCTTCGAATCGTGCCGTGGA
tig00000012_segment0	2885364	2885364	1	22	1	0.045	TCTCTCGGAGA
tig00000012_segment0	2885395	2885404	3	144	0	0	AATCTCGAGTCCGTCGATTA
tig00000012_segment0	2885435	2885439	2	82	0	0	TCTAGCGCCCGGAAA
tig00000012_segment0	2885507	2885507	1	44	6	0.136	TCTTGCGGCTC
tig00000012_segment0	2885556	2885556	1	36	7	0.194	CCTTTCGGTAA
tig00000012_segment0	2885584	2885598	3	132	3	0.023	AAACTCGACCGATCCCTTACGAGGC
tig00000012_segment0	2885619	2885619	1	32	2	0.062	GGGGTCGGCTG
tig00000012_segment0	2885659	2885659	1	35	2	0.057	AACATCGAGAT
tig00000012_segment0	2885676	2885676	1	55	2	0.036	TGATACGTTCC
tig00000012_segment0	2885701	2885701	1	36	2	0.056	TTGCTCGTTAA
tig00000012_segment0	2885718	2885718	1	51	3	0.059	AAAGACGTACA
tig00000012_segment0	2885734	2885740	2	100	0	0	CAGAACGCTCTCGGTGA
tig00000012_segment0	2885755	2885755	1	52	1	0.019	CAATGCGTAGC
tig00000012_segment0	2885774	2885774	1	45	0	0	ATACCCGCAGC
tig00000012_segment0	2885788	2885788	1	44	1	0.023	TGCATCGGTCT
tig00000012_segment0	2885904	2885904	1	45	4	0.089	AGGGTCGACTC
tig00000012_segment0	2885937	2885953	4	200	0	0	TGTCTCGGATGAATCGTCGCTCGTCAC
tig00000012_segment0	2885967	2885967	1	54	1	0.019	AAGCTCGAATG
tig00000012_segment0	2886021	2886021	1	47	2	0.043	GACTGCGCTGA
tig00000012_segment0	2886039	2886039	1	38	4	0.105	CAAGACGCTTC
tig00000012_segment0	2886051	2886060	2	82	2	0.024	GATCACGAGAAGCTCGGAGG
tig00000012_segment0	2886073	2886076	2	90	2	0.022	GAAAGCGGCGATGA
tig00000012_segment0	2886109	2886112	2	114	0	0	AGCAGCGGCGTACA
tig00000012_segment0	2886139	2886139	1	41	0	0	GTATGCGATCA
tig00000012_segment0	2886152	2886152	1	52	0	0	CCAACCGTCAT
tig00000012_segment0	2886214	2886218	2	106	0	0	TTGATCGACCGCCTC
tig00000012_segment0	2886240	2886240	1	48	2	0.042	TGAATCGGTTC
tig00000012_segment0	2886263	2886263	1	43	1	0.023	AGTGGCGTAAC
tig00000012_segment0	2886291	2886293	2	76	0	0	TAGCTCGCGTCAC
tig00000012_segment0	2886312	2886316	2	56	2	0.036	TCAACCGATCGTGAA
tig00000012_segment0	2886335	2886341	2	60	4	0.067	GATGCCGTCAACGATCC
tig00000012_segment0	2886379	2886412	5	285	5	0.018	AGCTGCGAGGGCACCGGCAATTCCGATAGCAGCGAGAACGCTCA
tig00000012_segment0	2886430	2886430	1	52	0	0	CATGGCGTTGA
tig00000012_segment0	2886443	2886443	1	47	0	0	CCATGCGGGTG
tig00000012_segment0	2886455	2886455	1	54	2	0.037	TCTTGCGCAGA
tig00000012_segment0	2886472	2886472	1	52	1	0.019	CCCATCGAGAG
tig00000012_segment0	2886504	2886511	2	94	2	0.021	CAAGTCGGACAACGTTGG
tig00000012_segment0	2886523	2886529	2	84	2	0.024	AAAGCCGACAGCGTTGA
tig00000012_segment0	2886557	2886557	1	33	4	0.121	ATAGCCGGGAT
tig00000012_segment0	2886589	2886609	3	174	3	0.017	ATTGACGTATTGGTTCGCCCATACACGGACC
tig00000012_segment0	2886658	2886658	1	49	2	0.041	AAAGACGAAGA
tig00000012_segment0	2886718	2886718	1	26	0	0	GAGAACGGGCC
tig00000012_segment0	2886784	2886784	1	56	2	0.036	CTGAGCGTCCT
tig00000012_segment0	2886805	2886835	5	285	0	0	ATCCACGCCATCGAGAGCATCGCCTTGGCCGTTAACGGTGG
tig00000012_segment0	2886853	2886856	2	90	0	0	ATCACCGACGCTTG
tig00000012_segment0	2886870	2886870	1	38	0	0	GGACACGAGAA
tig00000012_segment0	2886882	2886884	2	86	0	0	GAATGCGCGAGGG
tig00000012_segment0	2886901	2886901	1	50	2	0.04	TGAGCCGGGAT
tig00000012_segment0	2886978	2886988	2	80	2	0.025	CAACTCGACCATTCTCGAGCA
tig00000012_segment0	2887000	2887007	2	110	0	0	GACCACGTAATCCGAAGC
tig00000012_segment0	2887028	2887028	1	43	3	0.07	AGGGTCGTGTT
tig00000012_segment0	2887056	2887056	1	42	3	0.071	AAGTTCGGTTC
tig00000012_segment0	2887077	2887077	1	51	0	0	GTCCTCGAATG
tig00000012_segment0	2887103	2887112	3	177	0	0	CATTGCGCGGTGTGCGAGTC
tig00000012_segment0	2887123	2887123	1	52	1	0.019	AACAGCGCTCA
tig00000012_segment0	2887135	2887135	1	46	2	0.043	ACAGTCGTCAA
tig00000012_segment0	2887173	2887173	1	40	0	0	GAGCACGAGCA
tig00000012_segment0	2887188	2887188	1	48	2	0.042	AAATACGTTGC
tig00000012_segment0	2887240	2887246	3	141	0	0	TGTTTCGTCGCCGTGGT
tig00000012_segment0	2887267	2887269	2	98	0	0	GAGGTCGCGTTCC
tig00000012_segment0	2887299	2887312	3	147	0	0	CATTGCGGTACCGTTGCTCGTCAA
tig00000012_segment0	2887342	2887348	3	129	0	0	GTTTTCGCGGACGTTTG
tig00000012_segment0	2887369	2887399	6	342	0	0	CCAAGCGGATTGTGCGACGTAGGCGATCGTGTTGGCGAGAC
tig00000012_segment0	2887417	2887440	4	200	0	0	AGGGTCGGGGTGAACGTCTTCTCGGCTGCGGCCA
tig00000012_segment0	2887459	2887459	1	40	1	0.025	GTAAACGCCAC
tig00000012_segment0	2887483	2887483	1	44	3	0.068	CATTTCGCCAA
tig00000012_segment0	2887516	2887516	1	35	2	0.057	TTTTCCGGAAC
tig00000012_segment0	2887534	2887534	1	58	2	0.034	GCCTGCGATGA
tig00000012_segment0	2887552	2887552	1	48	1	0.021	TTTACCGATCT
tig00000012_segment0	2887584	2887593	2	60	2	0.033	TGAGTCGGAAAGCACGAGCA
tig00000012_segment0	2887631	2887631	1	36	1	0.028	CCCCACGTAAG
tig00000012_segment0	2887642	2887642	1	37	2	0.054	AGTAGCGTTGT
tig00000012_segment0	2887659	2887672	3	159	0	0	CAATTCGCCTGACACCGTCGTCAT
tig00000012_segment0	2887711	2887711	1	40	2	0.05	CTTGTCGGTCT
tig00000012_segment0	2887743	2887747	2	96	0	0	CCACACGATCGATAG
tig00000012_segment0	2887771	2887786	3	138	0	0	CTGGACGTGGGCGAACATATCGCCAA
tig00000012_segment0	2887807	2887809	2	30	0	0	AGGGACGCGGAGG
tig00000012_segment0	2887870	2887870	1	28	6	0.214	TTTCTCGACAA
tig00000012_segment0	2887892	2887892	1	35	1	0.029	AGGAACGAGAA
tig00000012_segment0	2887912	2887912	1	35	0	0	GAGAACGGGCA
tig00000012_segment0	2887961	2887965	2	106	0	0	AACCTCGAACGCAAA
tig00000012_segment0	2887989	2887996	2	70	0	0	GTTGACGCTTCTCGTCAA
tig00000012_segment0	2888007	2888016	2	110	0	0	TGATACGGCCAAAGCGCTGT
tig00000012_segment0	2888046	2888046	1	43	0	0	TGATGCGAATG
tig00000012_segment0	2888074	2888089	3	159	0	0	GGTTACGTTAGTACGCTTATCGGTTG
tig00000012_segment0	2888111	2888111	1	52	1	0.019	CTCTTCGAGGT
tig00000012_segment0	2888130	2888140	2	92	0	0	AACCCCGAGCAAGACCGTAGT
tig00000012_segment0	2888170	2888170	1	48	0	0	CATGACGATGA
tig00000012_segment0	2888237	2888245	2	90	0	0	AGCTGCGTAGGAGCGGAAG
tig00000012_segment0	2888270	2888270	1	45	0	0	AGATACGCAGT
tig00000012_segment0	2888281	2888281	1	28	4	0.143	GACTTCGGAGA
tig00000012_segment0	2888299	2888299	1	47	0	0	ACTGTCGATAG
tig00000012_segment0	2888353	2888353	1	47	3	0.064	AGAATCGTCCT
tig00000012_segment0	2888365	2888365	1	46	4	0.087	CTTGTCGTCCT
tig00000012_segment0	2888380	2888380	1	41	2	0.049	ACTCTCGTTGG
tig00000012_segment0	2888392	2888398	2	74	0	0	AGATTCGGCATCGTTGG
tig00000012_segment0	2888419	2888419	1	42	0	0	CTTATCGTCCT
tig00000012_segment0	2888442	2888442	1	40	2	0.05	AGGCTCGCTTA
tig00000012_segment0	2888471	2888476	2	92	0	0	TTCTGCGTCTCGTCTT
tig00000012_segment0	2888541	2888544	2	88	0	0	CCTTGCGACGAAGT
tig00000012_segment0	2888566	2888566	1	22	1	0.045	GATGTCGCCAA
tig00000012_segment0	2888583	2888589	2	56	0	0	GAGCTCGGACACGGATG
tig00000012_segment0	2888604	2888604	1	38	1	0.026	TCTTTCGACCA
tig00000012_segment0	2888629	2888650	4	232	0	0	GTTATCGGCGTATGAACGTATTAAATCGACTA
tig00000012_segment0	2888693	2888693	1	44	0	0	TTAATCGGTAG
tig00000012_segment0	2888708	2888708	1	39	1	0.026	CTACCCGACTT
tig00000012_segment0	2888740	2888740	1	44	1	0.023	GAATTCGATTG
tig00000012_segment0	2888776	2888782	2	62	0	0	TTCCACGAATTCGAGAA
tig00000012_segment0	2888810	2888816	2	64	2	0.031	GTTGGCGCAAACGTGAA
tig00000012_segment0	2888836	2888845	3	165	0	0	AAGGACGGCGAGAGCGCATT
tig00000012_segment0	2888865	2888865	1	45	0	0	AGTCCCGCTTG
tig00000012_segment0	2888891	2888891	1	39	2	0.051	TGCACCGCAAG
tig00000012_segment0	2888907	2888907	1	43	0	0	CAGTTCGTTTC
tig00000012_segment0	2888919	2888919	1	26	6	0.231	TCTGACGGTAA
tig00000012_segment0	2888941	2888941	1	48	0	0	AGCAGCGGCCT
tig00000012_segment0	2889014	2889014	1	41	3	0.073	ACAATCGCATC
tig00000012_segment0	2889066	2889068	2	82	0	0	GCTCACGCGAGGG
tig00000012_segment0	2889082	2889082	1	36	1	0.028	AATTCCGTCCT
tig00000012_segment0	2889099	2889099	1	49	2	0.041	CCAAGCGGACT
tig00000012_segment0	2889139	2889149	2	94	0	0	CATTACGAAAAGGAGCGTGAT
tig00000012_segment0	2889173	2889173	1	45	2	0.044	ACAATCGTTGT
tig00000012_segment0	2889187	2889192	2	60	2	0.033	CTTGTCGGTTCGGCTA
tig00000012_segment0	2889217	2889222	2	64	0	0	GAAGGCGGATCGGAAA
tig00000012_segment0	2889256	2889256	1	45	4	0.089	GAAGCCGTAGA
tig00000012_segment0	2889269	2889269	1	38	0	0	AAAGCCGTGTG
tig00000012_segment0	2889294	2889294	1	46	1	0.022	GACCACGCCAT
tig00000012_segment0	2889310	2889310	1	40	0	0	AGCACCGAGCA
tig00000012_segment0	2889321	2889329	2	84	0	0	CCAGACGCAGAGTCGAGAG
tig00000012_segment0	2889343	2889343	1	42	2	0.048	AAAAACGTAGA
tig00000012_segment0	2889381	2889390	2	90	0	0	CAGGACGACTATGGCGCCCC
tig00000012_segment0	2889442	2889442	1	51	2	0.039	ACCAGCGATAG
tig00000012_segment0	2889457	2889467	3	138	0	0	TTCCTCGACGACCTGCGAAAC
tig00000012_segment0	2889481	2889481	1	25	2	0.08	TTGTCCGGGAG
tig00000012_segment0	2889493	2889493	1	30	0	0	TGTGTCGGCTT
tig00000012_segment0	2889513	2889513	1	38	1	0.026	AACCACGAGTA
tig00000012_segment0	2889540	2889547	3	135	0	0	CCAATCGACCGCCGTTAA
tig00000012_segment0	2889568	2889568	1	35	2	0.057	ATCATCGTCAT
tig00000012_segment0	2889580	2889580	1	35	1	0.029	AGAATCGTCCA
tig00000012_segment0	2889592	2889592	1	26	5	0.192	CTGCTCGGGAG
tig00000012_segment0	2889604	2889604	1	43	0	0	AAGATCGGTAT
tig00000012_segment0	2889618	2889628	3	150	0	0	TGTGGCGTCGGTCCTCGCTTG
tig00000012_segment0	2889679	2889681	2	56	0	0	CAGAACGCGGGAG
tig00000012_segment0	2889707	2889727	4	196	0	0	AAAAGCGCAACGGAAACGAACAGGGCGATCA
tig00000012_segment0	2889776	2889776	1	36	1	0.028	AAAAACGGTCA
tig00000012_segment0	2889832	2889842	2	50	0	0	CTACTCGGAAGCAGACGCTGA
tig00000012_segment0	2889882	2889882	1	46	1	0.022	CACTGCGCAAA
tig00000012_segment0	2889917	2889917	1	47	0	0	CAGGTCGAGCT
tig00000012_segment0	2889942	2889950	2	86	2	0.023	ACTGCCGCAGAGGCGGAAA
tig00000012_segment0	2889966	2889976	3	105	0	0	TAATTCGAGATGTCGCGACAA
tig00000012_segment0	2889990	2889990	1	40	2	0.05	ATTGGCGGGAT
tig00000012_segment0	2890002	2890002	1	43	1	0.023	GTATGCGTTAA
tig00000012_segment0	2890024	2890030	2	50	2	0.04	GGCAACGGGTTCGGGCA
tig00000012_segment0	2890042	2890042	1	24	2	0.083	GTGCTCGTCAA
tig00000012_segment0	2890066	2890098	8	400	0	0	TTGCACGCGTGCGTCGGACCGGTAGCGGTGGCTGCGGCGCCAG
tig00000012_segment0	2890110	2890110	1	47	3	0.064	GGTGTCGAGGC
tig00000012_segment0	2890138	2890138	1	30	6	0.2	CTTGTCGGAGC
tig00000012_segment0	2890149	2890149	1	28	2	0.071	TTTGTCGCAAT
tig00000012_segment0	2890160	2890160	1	22	1	0.045	GATCCCGGTCA
tig00000012_segment0	2890191	2890196	2	98	0	0	TTGAGCGTGGCGTGAC
tig00000012_segment0	2890207	2890207	1	50	1	0.02	TTGAGCGATTC
tig00000012_segment0	2890252	2890274	4	176	4	0.023	AAGACCGTAATTGCGCTTCTTTGCGATCGCAAC
tig00000012_segment0	2890288	2890288	1	43	2	0.047	TGAGTCGTTCA
tig00000012_segment0	2890303	2890303	1	48	0	0	TCAATCGAACT
tig00000012_segment0	2890321	2890337	3	117	0	0	GATGCCGAGGTCGCAGATTGTCGTGTT
tig00000012_segment0	2890349	2890349	1	36	2	0.056	ATCATCGATCA
tig00000012_segment0	2890360	2890360	1	34	3	0.088	GATGCCGTCAG
tig00000012_segment0	2890376	2890376	1	42	0	0	GTATGCGAACT
tig00000012_segment0	2890394	2890404	3	132	0	0	CTCTCCGACGAATGACGTCTT
tig00000012_segment0	2890419	2890419	1	32	2	0.062	GAGAGCGTGAA
tig00000012_segment0	2890430	2890430	1	35	2	0.057	AGGACCGAAAA
tig00000012_segment0	2890476	2890476	1	37	1	0.027	AGTACCGATGT
tig00000012_segment0	2890511	2890511	1	50	5	0.1	GCAGTCGAAAC
tig00000012_segment0	2890530	2890530	1	31	1	0.032	TTGACCGTGAC
tig00000012_segment0	2890567	2890583	4	172	0	0	AGAGACGAAGAGTGCGGCGGCCGTTGA
tig00000012_segment0	2890603	2890616	4	176	0	0	CCAAACGAACCGAACGAACGGGGA
tig00000012_segment0	2890652	2890659	2	82	0	0	AAGTCCGAGATACGTTAT
tig00000012_segment0	2890674	2890678	2	98	0	0	TCACACGCACGCAAG
tig00000012_segment0	2890721	2890721	1	30	1	0.033	TGCACCGGGGG
tig00000012_segment0	2890751	2890751	1	40	3	0.075	TGTGTCGGTGT
tig00000012_segment0	2890837	2890861	5	240	0	0	GGTAACGGTGGATGCGATGCGATGCGATGCGATCC
tig00000012_segment0	2890909	2890913	2	100	0	0	CTTTACGAACGCCCT
tig00000012_segment0	2890931	2890934	2	84	2	0.024	GTTGGCGTCGGGTT
tig00000012_segment0	2890958	2890958	1	45	1	0.022	TTCTTCGTACA
tig00000012_segment0	2890995	2890995	1	34	5	0.147	CTCAACGATCC
tig00000012_segment0	2891038	2891038	1	39	4	0.103	CAAGTCGTCAT
tig00000012_segment0	2891068	2891068	1	42	3	0.071	TGATGCGAGCA
tig00000012_segment0	2891107	2891115	2	76	0	0	TATGACGGGGCTGCGGGGA
tig00000012_segment0	2891130	2891139	2	88	0	0	CACCTCGTCTACTCCGTTTC
tig00000012_segment0	2891262	2891262	1	43	0	0	ATCAACGTTGA
tig00000012_segment0	2891322	2891322	1	29	1	0.034	GTTAGCGTTTG
[truncated: 964,174 more rows]
